# Supplementary material for: Emergence of Clade Ib Monkeypox Virus—Current State of Evidence
Source: Emerg Infect Dis. 2025 Aug;31(8):1516–25. doi: 10.3201/eid3108.241551 (PMC12309743; doi:10.3201/eid3108.241551)
Supplement: Appendix — GISAID and GenBank author acknowledgments for sequences used in phylogenetic analyses for emergence of clade Ib monkeypox virus—current state of evidence. [file 24-1551-Techapp-s1.xlsx]

## Sheet: Appendix Table
Article DOI: https://doi.org/10.3201/eid3108.241551
EID cannot ensure accessibility for supplementary materials supplied by authors.
Readers who have difficulty accessing supplementary content should contact the authors for assistance.
Emergence of Clade Ib Monkeypox Virus—Current State of Evidence
Appendix Table. GISAID and GenBank author acknowledgments for sequences used in phylogenetic analyses
Phylogeny	Sequence Name	Originating lab	Submitting lab	Authors
A	AY603355	Please find on https://www.ncbi.nlm.nih.gov/	Please find on https://www.ncbi.nlm.nih.gov/	Please find on https://www.ncbi.nlm.nih.gov/
A	AY603973	Please find on https://www.ncbi.nlm.nih.gov/	Please find on https://www.ncbi.nlm.nih.gov/	Please find on https://www.ncbi.nlm.nih.gov/
A	AY741551	Please find on https://www.ncbi.nlm.nih.gov/	Please find on https://www.ncbi.nlm.nih.gov/	Please find on https://www.ncbi.nlm.nih.gov/
A	AY753185	Please find on https://www.ncbi.nlm.nih.gov/	Please find on https://www.ncbi.nlm.nih.gov/	Please find on https://www.ncbi.nlm.nih.gov/
A	DQ011153	Please find on https://www.ncbi.nlm.nih.gov/	Please find on https://www.ncbi.nlm.nih.gov/	Please find on https://www.ncbi.nlm.nih.gov/
A	DQ011154	Please find on https://www.ncbi.nlm.nih.gov/	Please find on https://www.ncbi.nlm.nih.gov/	Please find on https://www.ncbi.nlm.nih.gov/
A	DQ011155	Please find on https://www.ncbi.nlm.nih.gov/	Please find on https://www.ncbi.nlm.nih.gov/	Please find on https://www.ncbi.nlm.nih.gov/
A	DQ011156	Please find on https://www.ncbi.nlm.nih.gov/	Please find on https://www.ncbi.nlm.nih.gov/	Please find on https://www.ncbi.nlm.nih.gov/
A	hMpxV/DRC/INRB-2567V/2024|EPI_ISL_19858508|2024-09-01	Institut National de Recherche Biomedicale	Institut National de Recherche Biomedicale	Wawina-Bokalanga,T., Merritt,S., Kinganda-Lusamaki,E., Jansen,D., Halbrook,M., OToole,A., Pukuta-Simbu,E., Muyamuna,E., Hasivirwe Vakaniaki,E., Ola-Mpumbe,R., Kwete-Mbokama,P., Akil-Bandali,P., Kacita,C., Ponga-Museme,A., Mapenzi-Kashali,N., Amuri-Aziza,A., Muyembe-Mawete,F., Lumembe-Numbi,R., Kabamba-Lungenyi,G., Tshiani-Mbaya,O., Paku-Tshambu,P., Dantas,P.H., DeBlock,T., Lokilo-Lofiko,E., Muswa…
A	hMpxV/DRC/INRB-2663V/2024|EPI_ISL_19858210|2024-09-01	Institut National de Recherche Biomedicale	Institut National de Recherche Biomedicale	Wawina-Bokalanga,T., Merritt,S., Kinganda-Lusamaki,E., Jansen,D., Halbrook,M., OToole,A., Pukuta-Simbu,E., Muyamuna,E., Hasivirwe Vakaniaki,E., Ola-Mpumbe,R., Kwete-Mbokama,P., Akil-Bandali,P., Kacita,C., Ponga-Museme,A., Mapenzi-Kashali,N., Amuri-Aziza,A., Muyembe-Mawete,F., Lumembe-Numbi,R., Kabamba-Lungenyi,G., Tshiani-Mbaya,O., Paku-Tshambu,P., Dantas,P.H., DeBlock,T., Lokilo-Lofiko,E., Muswa…
A	hMpxV/DRC/INRB-2720V/2024|EPI_ISL_19858706|2024-09-03	Institut National de Recherche Biomedicale	Institut National de Recherche Biomedicale	Wawina-Bokalanga,T., Merritt,S., Kinganda-Lusamaki,E., Jansen,D., Halbrook,M., OToole,A., Pukuta-Simbu,E., Muyamuna,E., Hasivirwe Vakaniaki,E., Ola-Mpumbe,R., Kwete-Mbokama,P., Akil-Bandali,P., Kacita,C., Ponga-Museme,A., Mapenzi-Kashali,N., Amuri-Aziza,A., Muyembe-Mawete,F., Lumembe-Numbi,R., Kabamba-Lungenyi,G., Tshiani-Mbaya,O., Paku-Tshambu,P., Dantas,P.H., DeBlock,T., Lokilo-Lofiko,E., Muswa…
A	hMpxV/DRC/INRB-2830V/2024|EPI_ISL_19858480|2024-09-05	Institut National de Recherche Biomedicale	Institut National de Recherche Biomedicale	Wawina-Bokalanga,T., Merritt,S., Kinganda-Lusamaki,E., Jansen,D., Halbrook,M., OToole,A., Pukuta-Simbu,E., Muyamuna,E., Hasivirwe Vakaniaki,E., Ola-Mpumbe,R., Kwete-Mbokama,P., Akil-Bandali,P., Kacita,C., Ponga-Museme,A., Mapenzi-Kashali,N., Amuri-Aziza,A., Muyembe-Mawete,F., Lumembe-Numbi,R., Kabamba-Lungenyi,G., Tshiani-Mbaya,O., Paku-Tshambu,P., Dantas,P.H., DeBlock,T., Lokilo-Lofiko,E., Muswa…
A	hMpxV/DRC/INRB-2832V/2024|EPI_ISL_19857759|2024-09-06	Institut National de Recherche Biomedicale	Institut National de Recherche Biomedicale	Wawina-Bokalanga,T., Merritt,S., Kinganda-Lusamaki,E., Jansen,D., Halbrook,M., OToole,A., Pukuta-Simbu,E., Muyamuna,E., Hasivirwe Vakaniaki,E., Ola-Mpumbe,R., Kwete-Mbokama,P., Akil-Bandali,P., Kacita,C., Ponga-Museme,A., Mapenzi-Kashali,N., Amuri-Aziza,A., Muyembe-Mawete,F., Lumembe-Numbi,R., Kabamba-Lungenyi,G., Tshiani-Mbaya,O., Paku-Tshambu,P., Dantas,P.H., DeBlock,T., Lokilo-Lofiko,E., Muswa…
A	hMpxV/DRC/INRB-2851V/2024|EPI_ISL_19857894|2024-09-09	Institut National de Recherche Biomedicale	Institut National de Recherche Biomedicale	Wawina-Bokalanga,T., Merritt,S., Kinganda-Lusamaki,E., Jansen,D., Halbrook,M., OToole,A., Pukuta-Simbu,E., Muyamuna,E., Hasivirwe Vakaniaki,E., Ola-Mpumbe,R., Kwete-Mbokama,P., Akil-Bandali,P., Kacita,C., Ponga-Museme,A., Mapenzi-Kashali,N., Amuri-Aziza,A., Muyembe-Mawete,F., Lumembe-Numbi,R., Kabamba-Lungenyi,G., Tshiani-Mbaya,O., Paku-Tshambu,P., Dantas,P.H., DeBlock,T., Lokilo-Lofiko,E., Muswa…
A	hMpxV/DRC/INRB-2925V/2024|EPI_ISL_19858736|2024-09-09	Institut National de Recherche Biomedicale	Institut National de Recherche Biomedicale	Wawina-Bokalanga,T., Merritt,S., Kinganda-Lusamaki,E., Jansen,D., Halbrook,M., OToole,A., Pukuta-Simbu,E., Muyamuna,E., Hasivirwe Vakaniaki,E., Ola-Mpumbe,R., Kwete-Mbokama,P., Akil-Bandali,P., Kacita,C., Ponga-Museme,A., Mapenzi-Kashali,N., Amuri-Aziza,A., Muyembe-Mawete,F., Lumembe-Numbi,R., Kabamba-Lungenyi,G., Tshiani-Mbaya,O., Paku-Tshambu,P., Dantas,P.H., DeBlock,T., Lokilo-Lofiko,E., Muswa…
A	hMpxV/DRC/INRB-3023V/2024|EPI_ISL_19858077|2024-09-09	Institut National de Recherche Biomedicale	Institut National de Recherche Biomedicale	Wawina-Bokalanga,T., Merritt,S., Kinganda-Lusamaki,E., Jansen,D., Halbrook,M., OToole,A., Pukuta-Simbu,E., Muyamuna,E., Hasivirwe Vakaniaki,E., Ola-Mpumbe,R., Kwete-Mbokama,P., Akil-Bandali,P., Kacita,C., Ponga-Museme,A., Mapenzi-Kashali,N., Amuri-Aziza,A., Muyembe-Mawete,F., Lumembe-Numbi,R., Kabamba-Lungenyi,G., Tshiani-Mbaya,O., Paku-Tshambu,P., Dantas,P.H., DeBlock,T., Lokilo-Lofiko,E., Muswa…
A	hMpxV/DRC/INRB-3025V/2024|EPI_ISL_19858725|2024-09-10	Institut National de Recherche Biomedicale	Institut National de Recherche Biomedicale	Wawina-Bokalanga,T., Merritt,S., Kinganda-Lusamaki,E., Jansen,D., Halbrook,M., OToole,A., Pukuta-Simbu,E., Muyamuna,E., Hasivirwe Vakaniaki,E., Ola-Mpumbe,R., Kwete-Mbokama,P., Akil-Bandali,P., Kacita,C., Ponga-Museme,A., Mapenzi-Kashali,N., Amuri-Aziza,A., Muyembe-Mawete,F., Lumembe-Numbi,R., Kabamba-Lungenyi,G., Tshiani-Mbaya,O., Paku-Tshambu,P., Dantas,P.H., DeBlock,T., Lokilo-Lofiko,E., Muswa…
A	hMpxV/DRC/INRB-3101C/2024|EPI_ISL_19858194|2024-09-13	Institut National de Recherche Biomedicale	Institut National de Recherche Biomedicale	Wawina-Bokalanga,T., Merritt,S., Kinganda-Lusamaki,E., Jansen,D., Halbrook,M., OToole,A., Pukuta-Simbu,E., Muyamuna,E., Hasivirwe Vakaniaki,E., Ola-Mpumbe,R., Kwete-Mbokama,P., Akil-Bandali,P., Kacita,C., Ponga-Museme,A., Mapenzi-Kashali,N., Amuri-Aziza,A., Muyembe-Mawete,F., Lumembe-Numbi,R., Kabamba-Lungenyi,G., Tshiani-Mbaya,O., Paku-Tshambu,P., Dantas,P.H., DeBlock,T., Lokilo-Lofiko,E., Muswa…
A	hMpxV/DRC/KIN-INRB-1978V/2024|EPI_ISL_19427702|2024-07-05	Pathogen Genomics Lab, National Institute for Biomedical Research (INRB)	Pathogen Genomics Lab, National Institute for Biomedical Research (INRB)	Tony Wawina-Bokalanga, Prince Akil-Bandali, Eddy Kinganda-Lusamaki, Emmanuel Lokilo, Daan Jansen, Adrienne Amuri-Aziza, Jean-Claude Makangara-Cigolo, Elisabeth Pukuta-Simbu, Rilia Ola-Mpumbe, Mamito Muyembe, Cris Kacita, Princesse Paku-Tshambu, Sifa Kavira Bapitani, Pedro H.L.F. Dantas, Olivier Tshiani-Mbaya, Gradi Luakanda-Ndelemo, Antoine Nkuba-Ndaye, Meris Matondo, Junior Bulabula, Ange Ponga …
	hMpxV/Thailand/BIDI-001/2025|EPI_ISL_19673536|2025-01-06	Bamrasnaradura Infectious Diseases Institute	Bamrasnaradura Infectious Diseases Institute, Department of Disease Control, Ministry of Public Health, Thailand	Ravee Nitiyanontakij, Sarinee Reawrang, Pornphimon Kaewsawang, Pawita Suwanwattana, Wisit Prasithsirikul, Kitpong Sunchatawirul
	hMpxV/Thailand/BIDI-002/2025|EPI_ISL_19694853|2025-01-17	Bamrasnaradura Infectious Diseases Institute	Bamrasnaradura Infectious Diseases Institute	Ravee Nitiyanontakij, Sarinee Reawrang, Pornphimon Kaewsawang, Pawita Suwanwattana, Wisit Prasithsirikul, Kitpong Sunchatawirul
	hMpxV/Thailand/BIDI-003/2025|EPI_ISL_19694854|2025-01-22	Bamrasnaradura Infectious Diseases Institute	Bamrasnaradura Infectious Diseases Institute, Department of Disease Control, Ministry of Public Health, Thailand	Ravee Nitiyanontakij, Sarinee Reawrang, Pornphimon Kaewsawang, Pawita Suwanwattana, Wisit Prasithsirikul, Kitpong Sunchatawirul
	hMpxV/Thailand/BIDI-004/2025|EPI_ISL_19818649|2025-03-29	Bamrasnaradura Infectious Diseases Institute	Bamrasnaradura Infectious Diseases Institute	Ravee Nitiyanontakij, Sarinee Reawrang, Pornphimon Kaewsawang, Pawita Suwanwattana, Wisit Prasithsirikul, Kitpong Sunchatawirul
A	hMpxV/Uganda/UVRI-MP125/2024|EPI_ISL_19867562|2024-08-18	Case Hospital	Uganda Virus Research Institute - Viral Hemorrhagic Fever Laboratory	Stephen Balinandi, Sophia Mulei, Dianah Namanya, Shannon Whitmer, Crystal M Gigante, Alex Tumusiime, Calvin R. Torach, Jackson Kyondo, Fahim Yiga, Jimmy Baluku, Joanita Mutesi, Nyakarahuka Luke, Jocelyn Kiconco, Henry Kyobe Bosa, Pontiano Kaleebu, Julius Julian Lutwama
A	hMpxV/Uganda/UVRI-MP173/2024|EPI_ISL_19867563|2024-08-25	Makerere Walter Reed Lab	Uganda Virus Research Institute - Viral Hemorrhagic Fever Laboratory	Stephen Balinandi, Sophia Mulei, Dianah Namanya, Shannon Whitmer, Crystal M Gigante, Alex Tumusiime, Calvin R. Torach, Jackson Kyondo, Fahim Yiga, Jimmy Baluku, Joanita Mutesi, Nyakarahuka Luke, Jocelyn Kiconco, Henry Kyobe Bosa, Pontiano Kaleebu, Julius Julian Lutwama
A	hMpxV/Uganda/UVRI-MP419/2024|EPI_ISL_19867565|2024-09-15	Kasubi medical centre	Uganda Virus Research Institute - Viral Hemorrhagic Fever Laboratory	Stephen Balinandi, Sophia Mulei, Dianah Namanya, Shannon Whitmer, Crystal M Gigante, Alex Tumusiime, Calvin R. Torach, Jackson Kyondo, Fahim Yiga, Jimmy Baluku, Joanita Mutesi, Nyakarahuka Luke, Jocelyn Kiconco, Henry Kyobe Bosa, Pontiano Kaleebu, Julius Julian Lutwama
	hMpxV_Burundi_INSP-1446_2024_EPI_ISL_19599242_2024-09-14	Laboratoire National de Reference, Institut National de Sante Publique of Burundi	Laboratoire National de Reference, Institut National de Sante Publique of Burundi	Néhémie Nzoyikorera, Cassien Nduwimana, Leonard Schuele, David F. Nieuwenhuijse, Marion Koopmans, Saria Otani, Frank M Aarestrup, Théogène Ihorimbere, Armstrong Ndihokubwayo, Idrissa Diawara, Alexis Niyomwungere, Dionis Nizigiyimana, Marie Noelle Uwimana, Bas B Oude Munnin2, Joseph Nyandwi
	hMpxV_Burundi_INSP-1447_2024_EPI_ISL_19599243_2024-09-14	Laboratoire National de Reference, Institut National de Sante Publique of Burundi	Laboratoire National de Reference, Institut National de Sante Publique of Burundi	Néhémie Nzoyikorera, Cassien Nduwimana, Leonard Schuele, David F. Nieuwenhuijse, Marion Koopmans, Saria Otani, Frank M Aarestrup, Théogène Ihorimbere, Armstrong Ndihokubwayo, Idrissa Diawara, Alexis Niyomwungere, Dionis Nizigiyimana, Marie Noelle Uwimana, Bas B Oude Munnin2, Joseph Nyandwi
	hMpxV_Burundi_INSP-1490_2024_EPI_ISL_19599250_2024-09-15	Laboratoire National de Reference, Institut National de Sante Publique of Burundi	Laboratoire National de Reference, Institut National de Sante Publique of Burundi	Néhémie Nzoyikorera, Cassien Nduwimana, Leonard Schuele, David F. Nieuwenhuijse, Marion Koopmans, Saria Otani, Frank M Aarestrup, Théogène Ihorimbere, Armstrong Ndihokubwayo, Idrissa Diawara, Alexis Niyomwungere, Dionis Nizigiyimana, Marie Noelle Uwimana, Bas B Oude Munnin2, Joseph Nyandwi
B	hMpxV_Burundi_INSP-1529_2024_EPI_ISL_19599257_2024-09-16	Laboratoire National de Reference, Institut National de Sante Publique of Burundi	Laboratoire National de Reference, Institut National de Sante Publique of Burundi	Néhémie Nzoyikorera, Cassien Nduwimana, Leonard Schuele, David F. Nieuwenhuijse, Marion Koopmans, Saria Otani, Frank M Aarestrup, Théogène Ihorimbere, Armstrong Ndihokubwayo, Idrissa Diawara, Alexis Niyomwungere, Dionis Nizigiyimana, Marie Noelle Uwimana, Bas B Oude Munnin2, Joseph Nyandwi
	hMpxV_Burundi_INSP-159_2024_EPI_ISL_19599264_2024-08-08	Laboratoire National de Reference, Institut National de Sante Publique of Burundi	Laboratoire National de Reference, Institut National de Sante Publique of Burundi	Néhémie Nzoyikorera, Cassien Nduwimana, Leonard Schuele, David F. Nieuwenhuijse, Marion Koopmans, Saria Otani, Frank M Aarestrup, Théogène Ihorimbere, Armstrong Ndihokubwayo, Idrissa Diawara, Alexis Niyomwungere, Dionis Nizigiyimana, Marie Noelle Uwimana, Bas B Oude Munnin2, Joseph Nyandwi
	hMpxV_Burundi_INSP-162_2024_EPI_ISL_19599268_2024-08-08	Laboratoire National de Reference, Institut National de Sante Publique of Burundi	Laboratoire National de Reference, Institut National de Sante Publique of Burundi	Néhémie Nzoyikorera, Cassien Nduwimana, Leonard Schuele, David F. Nieuwenhuijse, Marion Koopmans, Saria Otani, Frank M Aarestrup, Théogène Ihorimbere, Armstrong Ndihokubwayo, Idrissa Diawara, Alexis Niyomwungere, Dionis Nizigiyimana, Marie Noelle Uwimana, Bas B Oude Munnin2, Joseph Nyandwi
	hMpxV_Burundi_INSP-256_2024_EPI_ISL_19599282_2024-08-13	Laboratoire National de Reference, Institut National de Sante Publique of Burundi	Laboratoire National de Reference, Institut National de Sante Publique of Burundi	Néhémie Nzoyikorera, Cassien Nduwimana, Leonard Schuele, David F. Nieuwenhuijse, Marion Koopmans, Saria Otani, Frank M Aarestrup, Théogène Ihorimbere, Armstrong Ndihokubwayo, Idrissa Diawara, Alexis Niyomwungere, Dionis Nizigiyimana, Marie Noelle Uwimana, Bas B Oude Munnin2, Joseph Nyandwi
	hMpxV_Burundi_INSP-514_2024_EPI_ISL_19599296_2024-08-22	Laboratoire National de Reference, Institut National de Sante Publique of Burundi	Laboratoire National de Reference, Institut National de Sante Publique of Burundi	Néhémie Nzoyikorera, Cassien Nduwimana, Leonard Schuele, David F. Nieuwenhuijse, Marion Koopmans, Saria Otani, Frank M Aarestrup, Théogène Ihorimbere, Armstrong Ndihokubwayo, Idrissa Diawara, Alexis Niyomwungere, Dionis Nizigiyimana, Marie Noelle Uwimana, Bas B Oude Munnin2, Joseph Nyandwi
	hMpxV_Burundi_INSP-515_2024_EPI_ISL_19599297_2024-08-22	Laboratoire National de Reference, Institut National de Sante Publique of Burundi	Laboratoire National de Reference, Institut National de Sante Publique of Burundi	Néhémie Nzoyikorera, Cassien Nduwimana, Leonard Schuele, David F. Nieuwenhuijse, Marion Koopmans, Saria Otani, Frank M Aarestrup, Théogène Ihorimbere, Armstrong Ndihokubwayo, Idrissa Diawara, Alexis Niyomwungere, Dionis Nizigiyimana, Marie Noelle Uwimana, Bas B Oude Munnin2, Joseph Nyandwi
	hMpxV_Burundi_INSP-587_2024_EPI_ISL_19599301_2024-08-24	Laboratoire National de Reference, Institut National de Sante Publique of Burundi	Laboratoire National de Reference, Institut National de Sante Publique of Burundi	Néhémie Nzoyikorera, Cassien Nduwimana, Leonard Schuele, David F. Nieuwenhuijse, Marion Koopmans, Saria Otani, Frank M Aarestrup, Théogène Ihorimbere, Armstrong Ndihokubwayo, Idrissa Diawara, Alexis Niyomwungere, Dionis Nizigiyimana, Marie Noelle Uwimana, Bas B Oude Munnin2, Joseph Nyandwi
	hMpxV_Burundi_INSP-647_2024_EPI_ISL_19599306_2024-08-26	Laboratoire National de Reference, Institut National de Sante Publique of Burundi	Laboratoire National de Reference, Institut National de Sante Publique of Burundi	Néhémie Nzoyikorera, Cassien Nduwimana, Leonard Schuele, David F. Nieuwenhuijse, Marion Koopmans, Saria Otani, Frank M Aarestrup, Théogène Ihorimbere, Armstrong Ndihokubwayo, Idrissa Diawara, Alexis Niyomwungere, Dionis Nizigiyimana, Marie Noelle Uwimana, Bas B Oude Munnin2, Joseph Nyandwi
	hMpxV_Burundi_INSP-692_2024_EPI_ISL_19599309_2024-08-27	Laboratoire National de Reference, Institut National de Sante Publique of Burundi	Laboratoire National de Reference, Institut National de Sante Publique of Burundi	Néhémie Nzoyikorera, Cassien Nduwimana, Leonard Schuele, David F. Nieuwenhuijse, Marion Koopmans, Saria Otani, Frank M Aarestrup, Théogène Ihorimbere, Armstrong Ndihokubwayo, Idrissa Diawara, Alexis Niyomwungere, Dionis Nizigiyimana, Marie Noelle Uwimana, Bas B Oude Munnin2, Joseph Nyandwi
	hMpxV_Burundi_INSP-93_2024_EPI_ISL_19599323_2024-08-03	Laboratoire National de Reference, Institut National de Sante Publique of Burundi	Laboratoire National de Reference, Institut National de Sante Publique of Burundi	Néhémie Nzoyikorera, Cassien Nduwimana, Leonard Schuele, David F. Nieuwenhuijse, Marion Koopmans, Saria Otani, Frank M Aarestrup, Théogène Ihorimbere, Armstrong Ndihokubwayo, Idrissa Diawara, Alexis Niyomwungere, Dionis Nizigiyimana, Marie Noelle Uwimana, Bas B Oude Munnin2, Joseph Nyandwi
	hMpxV_DRC_INRB-0203V-P_2024_EPI_ISL_19424850_2024	Institut National de Recherche Biomédical	Spiez Laboratory	Muyeme Tamfum Jean Jacques, Mbala Placide
	hMpxV_DRC_INRB-0205V-P_2024_EPI_ISL_19417681_2024	Institut National de Recherche Biomédical	Spiez Laboratory	Muyeme Tamfum Jean Jacques, Mbala Placide
	hMpxV_DRC_INRB-0209V_2024_EPI_ISL_19093803_2024-01-19	Pathogen Genomic Laboratory, Institut National de Recherche Biomedicale	Pathogen Genomic Laboratory, Institut National de Recherche Biomedicale	Vakaniaki,E.H., Kaciat,C., Kinganda - Lusamaki,E., O'Toole,A., Wawina -Bokalanga,T., Mukadi - Bamuleka,D., Amuri,A.A., Parker,E., Muswamba-Kayembe,P.-C., Makangara - Cigolo,J.-C., Mulopo - Mukanya,N., Pukuta - Simbu,E., Mujula,Y., Nundu,S.S., Akil - Bandali,P., Kavunga,H., Lushima,R.S., Vercauteren,K., Sam-Agudu,N.A., Mills,E.J., Tshiani - Mbaya,O., Hoff,N., Rimoin,A.W., Hensley,L.E., Kundrachuk,…
	hMpxV_DRC_INRB-0220V_2024_EPI_ISL_19093817_2024-01-26	Pathogen Genomic Laboratory, Institut National de Recherche Biomedicale	Pathogen Genomic Laboratory, Institut National de Recherche Biomedicale	Vakaniaki,E.H., Kaciat,C., Kinganda - Lusamaki,E., O'Toole,A., Wawina -Bokalanga,T., Mukadi - Bamuleka,D., Amuri,A.A., Parker,E., Muswamba-Kayembe,P.-C., Makangara - Cigolo,J.-C., Mulopo - Mukanya,N., Pukuta - Simbu,E., Mujula,Y., Nundu,S.S., Akil - Bandali,P., Kavunga,H., Lushima,R.S., Vercauteren,K., Sam-Agudu,N.A., Mills,E.J., Tshiani - Mbaya,O., Hoff,N., Rimoin,A.W., Hensley,L.E., Kundrachuk,…
	hMpxV_DRC_INRB-0224C_2023_EPI_ISL_19093830_2023-12-25	Pathogen Genomic Laboratory, Institut National de Recherche Biomedicale	Pathogen Genomic Laboratory, Institut National de Recherche Biomedicale	Vakaniaki,E.H., Kaciat,C., Kinganda - Lusamaki,E., O'Toole,A., Wawina -Bokalanga,T., Mukadi - Bamuleka,D., Amuri,A.A., Parker,E., Muswamba-Kayembe,P.-C., Makangara - Cigolo,J.-C., Mulopo - Mukanya,N., Pukuta - Simbu,E., Mujula,Y., Nundu,S.S., Akil - Bandali,P., Kavunga,H., Lushima,R.S., Vercauteren,K., Sam-Agudu,N.A., Mills,E.J., Tshiani - Mbaya,O., Hoff,N., Rimoin,A.W., Hensley,L.E., Kundrachuk,…
	hMpxV_DRC_INRB-0226V_2023_EPI_ISL_19093809_2023-12-26	Pathogen Genomic Laboratory, Institut National de Recherche Biomedicale	Pathogen Genomic Laboratory, Institut National de Recherche Biomedicale	Vakaniaki,E.H., Kaciat,C., Kinganda - Lusamaki,E., O'Toole,A., Wawina -Bokalanga,T., Mukadi - Bamuleka,D., Amuri,A.A., Parker,E., Muswamba-Kayembe,P.-C., Makangara - Cigolo,J.-C., Mulopo - Mukanya,N., Pukuta - Simbu,E., Mujula,Y., Nundu,S.S., Akil - Bandali,P., Kavunga,H., Lushima,R.S., Vercauteren,K., Sam-Agudu,N.A., Mills,E.J., Tshiani - Mbaya,O., Hoff,N., Rimoin,A.W., Hensley,L.E., Kundrachuk,…
	hMpxV_DRC_INRB-0230C_2023_EPI_ISL_19093827_2023-12-31	Pathogen Genomic Laboratory, Institut National de Recherche Biomedicale	Pathogen Genomic Laboratory, Institut National de Recherche Biomedicale	Vakaniaki,E.H., Kaciat,C., Kinganda - Lusamaki,E., O'Toole,A., Wawina -Bokalanga,T., Mukadi - Bamuleka,D., Amuri,A.A., Parker,E., Muswamba-Kayembe,P.-C., Makangara - Cigolo,J.-C., Mulopo - Mukanya,N., Pukuta - Simbu,E., Mujula,Y., Nundu,S.S., Akil - Bandali,P., Kavunga,H., Lushima,R.S., Vercauteren,K., Sam-Agudu,N.A., Mills,E.J., Tshiani - Mbaya,O., Hoff,N., Rimoin,A.W., Hensley,L.E., Kundrachuk,…
	hMpxV_DRC_INRB-0239V_2024_EPI_ISL_19093791_2024-01-10	Pathogen Genomic Laboratory, Institut National de Recherche Biomedicale	Pathogen Genomic Laboratory, Institut National de Recherche Biomedicale	Vakaniaki,E.H., Kaciat,C., Kinganda - Lusamaki,E., O'Toole,A., Wawina -Bokalanga,T., Mukadi - Bamuleka,D., Amuri,A.A., Parker,E., Muswamba-Kayembe,P.-C., Makangara - Cigolo,J.-C., Mulopo - Mukanya,N., Pukuta - Simbu,E., Mujula,Y., Nundu,S.S., Akil - Bandali,P., Kavunga,H., Lushima,R.S., Vercauteren,K., Sam-Agudu,N.A., Mills,E.J., Tshiani - Mbaya,O., Hoff,N., Rimoin,A.W., Hensley,L.E., Kundrachuk,…
	hMpxV_DRC_INRB-0240V_2024_EPI_ISL_19093812_2024-01-14	Pathogen Genomic Laboratory, Institut National de Recherche Biomedicale	Pathogen Genomic Laboratory, Institut National de Recherche Biomedicale	Vakaniaki,E.H., Kaciat,C., Kinganda - Lusamaki,E., O'Toole,A., Wawina -Bokalanga,T., Mukadi - Bamuleka,D., Amuri,A.A., Parker,E., Muswamba-Kayembe,P.-C., Makangara - Cigolo,J.-C., Mulopo - Mukanya,N., Pukuta - Simbu,E., Mujula,Y., Nundu,S.S., Akil - Bandali,P., Kavunga,H., Lushima,R.S., Vercauteren,K., Sam-Agudu,N.A., Mills,E.J., Tshiani - Mbaya,O., Hoff,N., Rimoin,A.W., Hensley,L.E., Kundrachuk,…
	hMpxV_India_KL-ICMR-176_1054_2024_EPI_ISL_19484958_2024-09-21	Indian Council of Medical Research-National Institute of Virology, Microbial Containment Complex	Indian Council of Medical Research-National Institute of Virology, Microbial Containment Complex	Pragya D Yadav
	hMpxV_India_KL-ICMR-176_1073_P3_2024_EPI_ISL_19621542_2024-09-21	Indian Council of Medical Research-National Institute of Virology, Microbial Containment Complex	Indian Council of Medical Research-National Institute of Virology, Microbial Containment Complex	Pragya D Yadav
	hMpxV_Pakistan_NIH-KMU-006_2024_EPI_ISL_19713336_2024-12-02	Public Health Reference Laboratory, Khyber Medical University	Department of Virology, National Institute of Health	Massab Umair, Zunera Jamal, Rabia Hakim, Qasim Malik, Muhammad Salman, Asad Zia, Yasar Mehmood Yousafzai and Irshad Roghni
	hMpxV_Uganda_MK-012_2024_EPI_ISL_19305614_2024-07-12	Uganda Virus Research Institute, MRC/UVRI & LSHTM Uganda Research Unit	Uganda Virus Research Institute, MRC/UVRI & LSHTM Uganda Research Unit	Nicholas Bbosa, Alfred Ssekagiri, Stella E. Nabirye, Hamidah S. Namagembe, Ronald Kiiza, Danstan Kabuuka, Henry Kyobe Bosa, Julius Lutwama, Pontiano Kaleebu, Deogratius Ssemwanga
	hMpxV_Uganda_MK-11-030-MP812_2024_EPI_ISL_19602363_2024-11-01	Uganda Virus Research Institute, MRC/UVRI & LSHTM Uganda Research Unit	Uganda Virus Research Institute, MRC/UVRI & LSHTM Uganda Research Unit	Nicholas Bbosa, Alfred Ssekagiri, Stella E. Nabirye, Hamidah S. Namagembe, Ronald Kiiza, Danstan Kabuuka, Henry Kyobe Bosa, Julius Lutwama, Pontiano Kaleebu, Deogratius Ssemwanga
	hMpxV_Uganda_MK-11-032-MP814_2024_EPI_ISL_19602365_2024-11-01	Uganda Virus Research Institute, MRC/UVRI & LSHTM Uganda Research Unit	Uganda Virus Research Institute, MRC/UVRI & LSHTM Uganda Research Unit	Nicholas Bbosa, Alfred Ssekagiri, Stella E. Nabirye, Hamidah S. Namagembe, Ronald Kiiza, Danstan Kabuuka, Henry Kyobe Bosa, Julius Lutwama, Pontiano Kaleebu, Deogratius Ssemwanga
	hMpxV_Uganda_MK-11-035-MP817_2024_EPI_ISL_19602366_2024-11-01	Uganda Virus Research Institute, MRC/UVRI & LSHTM Uganda Research Unit	Uganda Virus Research Institute, MRC/UVRI & LSHTM Uganda Research Unit	Nicholas Bbosa, Alfred Ssekagiri, Stella E. Nabirye, Hamidah S. Namagembe, Ronald Kiiza, Danstan Kabuuka, Henry Kyobe Bosa, Julius Lutwama, Pontiano Kaleebu, Deogratius Ssemwanga
	hMpxV_Uganda_MK-11-036-MP818_2024_EPI_ISL_19602367_2024-11-01	Uganda Virus Research Institute, MRC/UVRI & LSHTM Uganda Research Unit	Uganda Virus Research Institute, MRC/UVRI & LSHTM Uganda Research Unit	Nicholas Bbosa, Alfred Ssekagiri, Stella E. Nabirye, Hamidah S. Namagembe, Ronald Kiiza, Danstan Kabuuka, Henry Kyobe Bosa, Julius Lutwama, Pontiano Kaleebu, Deogratius Ssemwanga
	hMpxV_Uganda_MK-11-037-MP819_2024_EPI_ISL_19602368_2024-11-01	Uganda Virus Research Institute, MRC/UVRI & LSHTM Uganda Research Unit	Uganda Virus Research Institute, MRC/UVRI & LSHTM Uganda Research Unit	Nicholas Bbosa, Alfred Ssekagiri, Stella E. Nabirye, Hamidah S. Namagembe, Ronald Kiiza, Danstan Kabuuka, Henry Kyobe Bosa, Julius Lutwama, Pontiano Kaleebu, Deogratius Ssemwanga
	hMpxV_Uganda_MK-11-040-MP822_2024_EPI_ISL_19602369_2024-11-01	Uganda Virus Research Institute, MRC/UVRI & LSHTM Uganda Research Unit	Uganda Virus Research Institute, MRC/UVRI & LSHTM Uganda Research Unit	Nicholas Bbosa, Alfred Ssekagiri, Stella E. Nabirye, Hamidah S. Namagembe, Ronald Kiiza, Danstan Kabuuka, Henry Kyobe Bosa, Julius Lutwama, Pontiano Kaleebu, Deogratius Ssemwanga
	hMpxV_Uganda_MK-11-046-MP828_2024_EPI_ISL_19602370_2024-10-30	Uganda Virus Research Institute, MRC/UVRI & LSHTM Uganda Research Unit	Uganda Virus Research Institute, MRC/UVRI & LSHTM Uganda Research Unit	Nicholas Bbosa, Alfred Ssekagiri, Stella E. Nabirye, Hamidah S. Namagembe, Ronald Kiiza, Danstan Kabuuka, Henry Kyobe Bosa, Julius Lutwama, Pontiano Kaleebu, Deogratius Ssemwanga
	hMpxV_Uganda_MK-11-066-MP848_2024_EPI_ISL_19602371_2024-10-30	Uganda Virus Research Institute, MRC/UVRI & LSHTM Uganda Research Unit	Uganda Virus Research Institute, MRC/UVRI & LSHTM Uganda Research Unit	Nicholas Bbosa, Alfred Ssekagiri, Stella E. Nabirye, Hamidah S. Namagembe, Ronald Kiiza, Danstan Kabuuka, Henry Kyobe Bosa, Julius Lutwama, Pontiano Kaleebu, Deogratius Ssemwanga
	hMpxV_Uganda_MK-11-077-MP859_2024_EPI_ISL_19602372_2024-10-30	Uganda Virus Research Institute, MRC/UVRI & LSHTM Uganda Research Unit	Uganda Virus Research Institute, MRC/UVRI & LSHTM Uganda Research Unit	Nicholas Bbosa, Alfred Ssekagiri, Stella E. Nabirye, Hamidah S. Namagembe, Ronald Kiiza, Danstan Kabuuka, Henry Kyobe Bosa, Julius Lutwama, Pontiano Kaleebu, Deogratius Ssemwanga
	hMpxV_Uganda_MK-11-081-MP863_2024_EPI_ISL_19602373_2024-11-01	Uganda Virus Research Institute, MRC/UVRI & LSHTM Uganda Research Unit	Uganda Virus Research Institute, MRC/UVRI & LSHTM Uganda Research Unit	Nicholas Bbosa, Alfred Ssekagiri, Stella E. Nabirye, Hamidah S. Namagembe, Ronald Kiiza, Danstan Kabuuka, Henry Kyobe Bosa, Julius Lutwama, Pontiano Kaleebu, Deogratius Ssemwanga
	hMpxV_Uganda_MK-11-118-MP901_2024_EPI_ISL_19602375_2024-11-06	Uganda Virus Research Institute, MRC/UVRI & LSHTM Uganda Research Unit	Uganda Virus Research Institute, MRC/UVRI & LSHTM Uganda Research Unit	Nicholas Bbosa, Alfred Ssekagiri, Stella E. Nabirye, Hamidah S. Namagembe, Ronald Kiiza, Danstan Kabuuka, Henry Kyobe Bosa, Julius Lutwama, Pontiano Kaleebu, Deogratius Ssemwanga
	hMpxV_Uganda_MK-11-120-MP903_2024_EPI_ISL_19602376_2024-11-02	Uganda Virus Research Institute, MRC/UVRI & LSHTM Uganda Research Unit	Uganda Virus Research Institute, MRC/UVRI & LSHTM Uganda Research Unit	Nicholas Bbosa, Alfred Ssekagiri, Stella E. Nabirye, Hamidah S. Namagembe, Ronald Kiiza, Danstan Kabuuka, Henry Kyobe Bosa, Julius Lutwama, Pontiano Kaleebu, Deogratius Ssemwanga
	hMpxV_Uganda_MK-11-132-MP920_2024_EPI_ISL_19602378_2024-11-05	Uganda Virus Research Institute, MRC/UVRI & LSHTM Uganda Research Unit	Uganda Virus Research Institute, MRC/UVRI & LSHTM Uganda Research Unit	Nicholas Bbosa, Alfred Ssekagiri, Stella E. Nabirye, Hamidah S. Namagembe, Ronald Kiiza, Danstan Kabuuka, Henry Kyobe Bosa, Julius Lutwama, Pontiano Kaleebu, Deogratius Ssemwanga
	hMpxV_Uganda_MK-11-235-MP1023_2024_EPI_ISL_19602379_2024-11-08	Uganda Virus Research Institute, MRC/UVRI & LSHTM Uganda Research Unit	Uganda Virus Research Institute, MRC/UVRI & LSHTM Uganda Research Unit	Nicholas Bbosa, Alfred Ssekagiri, Stella E. Nabirye, Hamidah S. Namagembe, Ronald Kiiza, Danstan Kabuuka, Henry Kyobe Bosa, Julius Lutwama, Pontiano Kaleebu, Deogratius Ssemwanga
	hMpxV_Uganda_MK-11-251-MP1039_2024_EPI_ISL_19602380_2024-11-22	Uganda Virus Research Institute, MRC/UVRI & LSHTM Uganda Research Unit	Uganda Virus Research Institute, MRC/UVRI & LSHTM Uganda Research Unit	Nicholas Bbosa, Alfred Ssekagiri, Stella E. Nabirye, Hamidah S. Namagembe, Ronald Kiiza, Danstan Kabuuka, Henry Kyobe Bosa, Julius Lutwama, Pontiano Kaleebu, Deogratius Ssemwanga
	hMpxV_Uganda_MK-11-392-MP1180_2024_EPI_ISL_19602381_2024-11-22	Uganda Virus Research Institute, MRC/UVRI & LSHTM Uganda Research Unit	Uganda Virus Research Institute, MRC/UVRI & LSHTM Uganda Research Unit	Nicholas Bbosa, Alfred Ssekagiri, Stella E. Nabirye, Hamidah S. Namagembe, Ronald Kiiza, Danstan Kabuuka, Henry Kyobe Bosa, Julius Lutwama, Pontiano Kaleebu, Deogratius Ssemwanga
	hMpxV_Uganda_MK-11-395-MP1183_2024_EPI_ISL_19602382_2024-11-22	Uganda Virus Research Institute, MRC/UVRI & LSHTM Uganda Research Unit	Uganda Virus Research Institute, MRC/UVRI & LSHTM Uganda Research Unit	Nicholas Bbosa, Alfred Ssekagiri, Stella E. Nabirye, Hamidah S. Namagembe, Ronald Kiiza, Danstan Kabuuka, Henry Kyobe Bosa, Julius Lutwama, Pontiano Kaleebu, Deogratius Ssemwanga
	hMpxV_Uganda_MK-11-397-MP1185_2024_EPI_ISL_19602383_2024-11-22	Uganda Virus Research Institute, MRC/UVRI & LSHTM Uganda Research Unit	Uganda Virus Research Institute, MRC/UVRI & LSHTM Uganda Research Unit	Nicholas Bbosa, Alfred Ssekagiri, Stella E. Nabirye, Hamidah S. Namagembe, Ronald Kiiza, Danstan Kabuuka, Henry Kyobe Bosa, Julius Lutwama, Pontiano Kaleebu, Deogratius Ssemwanga
	hMpxV_Uganda_MK-11-424-MP1212_2024_EPI_ISL_19612226_2024-11-27	Uganda Virus Research Institute, MRC/UVRI & LSHTM Uganda Research Unit	Uganda Virus Research Institute, MRC/UVRI & LSHTM Uganda Research Unit	Nicholas Bbosa, Alfred Ssekagiri, Stella E. Nabirye, Hamidah S. Namagembe, Ronald Kiiza, Danstan Kabuuka, Henry Kyobe Bosa, Julius Lutwama, Pontiano Kaleebu, Deogratius Ssemwanga
	hMpxV_Uganda_MK-11-433-MP1221_2024_EPI_ISL_19612227_2024-11-26	Uganda Virus Research Institute, MRC/UVRI & LSHTM Uganda Research Unit	Uganda Virus Research Institute, MRC/UVRI & LSHTM Uganda Research Unit	Nicholas Bbosa, Alfred Ssekagiri, Stella E. Nabirye, Hamidah S. Namagembe, Ronald Kiiza, Danstan Kabuuka, Henry Kyobe Bosa, Julius Lutwama, Pontiano Kaleebu, Deogratius Ssemwanga
	hMpxV_Uganda_MK-11-434-MP1222_2024_EPI_ISL_19612228_2024-11-27	Uganda Virus Research Institute, MRC/UVRI & LSHTM Uganda Research Unit	Uganda Virus Research Institute, MRC/UVRI & LSHTM Uganda Research Unit	Nicholas Bbosa, Alfred Ssekagiri, Stella E. Nabirye, Hamidah S. Namagembe, Ronald Kiiza, Danstan Kabuuka, Henry Kyobe Bosa, Julius Lutwama, Pontiano Kaleebu, Deogratius Ssemwanga
	hMpxV_Uganda_MK-12-009-MP1246_2024_EPI_ISL_19612230_2024-11-29	Uganda Virus Research Institute, MRC/UVRI & LSHTM Uganda Research Unit	Uganda Virus Research Institute, MRC/UVRI & LSHTM Uganda Research Unit	Nicholas Bbosa, Alfred Ssekagiri, Stella E. Nabirye, Hamidah S. Namagembe, Ronald Kiiza, Danstan Kabuuka, Henry Kyobe Bosa, Julius Lutwama, Pontiano Kaleebu, Deogratius Ssemwanga
	hMpxV_Uganda_MK-12-012-MP1249_2024_EPI_ISL_19612231_2024-11-30	Uganda Virus Research Institute, MRC/UVRI & LSHTM Uganda Research Unit	Uganda Virus Research Institute, MRC/UVRI & LSHTM Uganda Research Unit	Nicholas Bbosa, Alfred Ssekagiri, Stella E. Nabirye, Hamidah S. Namagembe, Ronald Kiiza, Danstan Kabuuka, Henry Kyobe Bosa, Julius Lutwama, Pontiano Kaleebu, Deogratius Ssemwanga
	hMpxV_Uganda_MK-12-048-MP1285_2024_EPI_ISL_19612233_2024-12-01	Uganda Virus Research Institute, MRC/UVRI & LSHTM Uganda Research Unit	Uganda Virus Research Institute, MRC/UVRI & LSHTM Uganda Research Unit	Nicholas Bbosa, Alfred Ssekagiri, Stella E. Nabirye, Hamidah S. Namagembe, Ronald Kiiza, Danstan Kabuuka, Henry Kyobe Bosa, Julius Lutwama, Pontiano Kaleebu, Deogratius Ssemwanga
	hMpxV_Uganda_MK-12-049-MP1286_2024_EPI_ISL_19612234_2024-12-01	Uganda Virus Research Institute, MRC/UVRI & LSHTM Uganda Research Unit	Uganda Virus Research Institute, MRC/UVRI & LSHTM Uganda Research Unit	Nicholas Bbosa, Alfred Ssekagiri, Stella E. Nabirye, Hamidah S. Namagembe, Ronald Kiiza, Danstan Kabuuka, Henry Kyobe Bosa, Julius Lutwama, Pontiano Kaleebu, Deogratius Ssemwanga
	hMpxV_Uganda_MK-12-059_2024_EPI_ISL_19612235_2024-12-04	Uganda Virus Research Institute, MRC/UVRI & LSHTM Uganda Research Unit	Uganda Virus Research Institute, MRC/UVRI & LSHTM Uganda Research Unit	Nicholas Bbosa, Alfred Ssekagiri, Stella E. Nabirye, Hamidah S. Namagembe, Ronald Kiiza, Danstan Kabuuka, Henry Kyobe Bosa, Julius Lutwama, Pontiano Kaleebu, Deogratius Ssemwanga
	hMpxV_Uganda_MK-12-060_2024_EPI_ISL_19612236_2024-12-04	Uganda Virus Research Institute, MRC/UVRI & LSHTM Uganda Research Unit	Uganda Virus Research Institute, MRC/UVRI & LSHTM Uganda Research Unit	Nicholas Bbosa, Alfred Ssekagiri, Stella E. Nabirye, Hamidah S. Namagembe, Ronald Kiiza, Danstan Kabuuka, Henry Kyobe Bosa, Julius Lutwama, Pontiano Kaleebu, Deogratius Ssemwanga
	hMpxV_Uganda_MK-12-062_2024_EPI_ISL_19612237_2024-12-03	Uganda Virus Research Institute, MRC/UVRI & LSHTM Uganda Research Unit	Uganda Virus Research Institute, MRC/UVRI & LSHTM Uganda Research Unit	Nicholas Bbosa, Alfred Ssekagiri, Stella E. Nabirye, Hamidah S. Namagembe, Ronald Kiiza, Danstan Kabuuka, Henry Kyobe Bosa, Julius Lutwama, Pontiano Kaleebu, Deogratius Ssemwanga
B	hMpxV_Uganda_UVRI-012_2024_EPI_ISL_19305614_2024-07-12	Uganda Virus Research Institute, MRC/UVRI & LSHTM Uganda Research Unit	Uganda Virus Research Institute, MRC/UVRI & LSHTM Uganda Research Unit	Nicholas Bbosa, Alfred Ssekagiri, Stella E. Nabirye, Hamidah S. Namagembe, Ronald Kiiza, Danstan Kabuuka, Henry Kyobe Bosa, Julius Lutwama, Pontiano Kaleebu, Deogratius Ssemwanga
	hMpxV_Uganda_UVRI-021-MP558_2024_EPI_ISL_19587265_2024-10-07	Uganda Virus Research Institute, MRC/UVRI & LSHTM Uganda Research Unit	Uganda Virus Research Institute, MRC/UVRI & LSHTM Uganda Research Unit	Nicholas Bbosa, Alfred Ssekagiri, Stella E. Nabirye, Hamidah S. Namagembe, Ronald Kiiza, Danstan Kabuuka, Henry Kyobe Bosa, Julius Lutwama, Pontiano Kaleebu, Deogratius Ssemwanga
	hMpxV_Uganda_UVRI-046-MP349_2024_EPI_ISL_19587230_2024-09-08	Uganda Virus Research Institute, MRC/UVRI & LSHTM Uganda Research Unit	Uganda Virus Research Institute, MRC/UVRI & LSHTM Uganda Research Unit	Nicholas Bbosa, Alfred Ssekagiri, Stella E. Nabirye, Hamidah S. Namagembe, Ronald Kiiza, Danstan Kabuuka, Henry Kyobe Bosa, Julius Lutwama, Pontiano Kaleebu, Deogratius Ssemwanga
	hMpxV_Uganda_UVRI-047-MP350A1_2024_EPI_ISL_19587231_2024-09-08	Uganda Virus Research Institute, MRC/UVRI & LSHTM Uganda Research Unit	Uganda Virus Research Institute, MRC/UVRI & LSHTM Uganda Research Unit	Nicholas Bbosa, Alfred Ssekagiri, Stella E. Nabirye, Hamidah S. Namagembe, Ronald Kiiza, Danstan Kabuuka, Henry Kyobe Bosa, Julius Lutwama, Pontiano Kaleebu, Deogratius Ssemwanga
	hMpxV_Uganda_UVRI-048-MP350A2_2024_EPI_ISL_19587232_2024-09-08	Uganda Virus Research Institute, MRC/UVRI & LSHTM Uganda Research Unit	Uganda Virus Research Institute, MRC/UVRI & LSHTM Uganda Research Unit	Nicholas Bbosa, Alfred Ssekagiri, Stella E. Nabirye, Hamidah S. Namagembe, Ronald Kiiza, Danstan Kabuuka, Henry Kyobe Bosa, Julius Lutwama, Pontiano Kaleebu, Deogratius Ssemwanga
	hMpxV_Uganda_UVRI-050-MP350C_2024_EPI_ISL_19587234_2024-09-08	Uganda Virus Research Institute, MRC/UVRI & LSHTM Uganda Research Unit	Uganda Virus Research Institute, MRC/UVRI & LSHTM Uganda Research Unit	Nicholas Bbosa, Alfred Ssekagiri, Stella E. Nabirye, Hamidah S. Namagembe, Ronald Kiiza, Danstan Kabuuka, Henry Kyobe Bosa, Julius Lutwama, Pontiano Kaleebu, Deogratius Ssemwanga
	hMpxV_Uganda_UVRI-050-MP587_2024_EPI_ISL_19587238_2024-10-14	Uganda Virus Research Institute, MRC/UVRI & LSHTM Uganda Research Unit	Uganda Virus Research Institute, MRC/UVRI & LSHTM Uganda Research Unit	Nicholas Bbosa, Alfred Ssekagiri, Stella E. Nabirye, Hamidah S. Namagembe, Ronald Kiiza, Danstan Kabuuka, Henry Kyobe Bosa, Julius Lutwama, Pontiano Kaleebu, Deogratius Ssemwanga
	hMpxV_Uganda_UVRI-051-MP350D_2024_EPI_ISL_19587235_2024-09-08	Uganda Virus Research Institute, MRC/UVRI & LSHTM Uganda Research Unit	Uganda Virus Research Institute, MRC/UVRI & LSHTM Uganda Research Unit	Nicholas Bbosa, Alfred Ssekagiri, Stella E. Nabirye, Hamidah S. Namagembe, Ronald Kiiza, Danstan Kabuuka, Henry Kyobe Bosa, Julius Lutwama, Pontiano Kaleebu, Deogratius Ssemwanga
	hMpxV_Uganda_UVRI-051-MP588_2024_EPI_ISL_19587239_2024-10-14	Uganda Virus Research Institute, MRC/UVRI & LSHTM Uganda Research Unit	Uganda Virus Research Institute, MRC/UVRI & LSHTM Uganda Research Unit	Nicholas Bbosa, Alfred Ssekagiri, Stella E. Nabirye, Hamidah S. Namagembe, Ronald Kiiza, Danstan Kabuuka, Henry Kyobe Bosa, Julius Lutwama, Pontiano Kaleebu, Deogratius Ssemwanga
B	hMpxV_Uganda_UVRI-059_2024_EPI_ISL_19612235_2024-12-04	Uganda Virus Research Institute, MRC/UVRI & LSHTM Uganda Research Unit	Uganda Virus Research Institute, MRC/UVRI & LSHTM Uganda Research Unit	Nicholas Bbosa, Alfred Ssekagiri, Stella E. Nabirye, Hamidah S. Namagembe, Ronald Kiiza, Danstan Kabuuka, Henry Kyobe Bosa, Julius Lutwama, Pontiano Kaleebu, Deogratius Ssemwanga
B	hMpxV_Uganda_UVRI-062_2024_EPI_ISL_19612237_2024-12-03	Uganda Virus Research Institute, MRC/UVRI & LSHTM Uganda Research Unit	Uganda Virus Research Institute, MRC/UVRI & LSHTM Uganda Research Unit	Nicholas Bbosa, Alfred Ssekagiri, Stella E. Nabirye, Hamidah S. Namagembe, Ronald Kiiza, Danstan Kabuuka, Henry Kyobe Bosa, Julius Lutwama, Pontiano Kaleebu, Deogratius Ssemwanga
	hMpxV_Uganda_UVRI-069-MP619_2024_EPI_ISL_19587240_2024-10-18	Uganda Virus Research Institute, MRC/UVRI & LSHTM Uganda Research Unit	Uganda Virus Research Institute, MRC/UVRI & LSHTM Uganda Research Unit	Nicholas Bbosa, Alfred Ssekagiri, Stella E. Nabirye, Hamidah S. Namagembe, Ronald Kiiza, Danstan Kabuuka, Henry Kyobe Bosa, Julius Lutwama, Pontiano Kaleebu, Deogratius Ssemwanga
	hMpxV_Uganda_UVRI-082-MP632_2024_EPI_ISL_19587242_2024-10-17	Uganda Virus Research Institute, MRC/UVRI & LSHTM Uganda Research Unit	Uganda Virus Research Institute, MRC/UVRI & LSHTM Uganda Research Unit	Nicholas Bbosa, Alfred Ssekagiri, Stella E. Nabirye, Hamidah S. Namagembe, Ronald Kiiza, Danstan Kabuuka, Henry Kyobe Bosa, Julius Lutwama, Pontiano Kaleebu, Deogratius Ssemwanga
	hMpxV_Uganda_UVRI-086-MP636_2024_EPI_ISL_19587243_2024-10-21	Uganda Virus Research Institute, MRC/UVRI & LSHTM Uganda Research Unit	Uganda Virus Research Institute, MRC/UVRI & LSHTM Uganda Research Unit	Nicholas Bbosa, Alfred Ssekagiri, Stella E. Nabirye, Hamidah S. Namagembe, Ronald Kiiza, Danstan Kabuuka, Henry Kyobe Bosa, Julius Lutwama, Pontiano Kaleebu, Deogratius Ssemwanga
	hMpxV_Uganda_UVRI-105-MP655_2024_EPI_ISL_19587246_2024-10-18	Uganda Virus Research Institute, MRC/UVRI & LSHTM Uganda Research Unit	Uganda Virus Research Institute, MRC/UVRI & LSHTM Uganda Research Unit	Nicholas Bbosa, Alfred Ssekagiri, Stella E. Nabirye, Hamidah S. Namagembe, Ronald Kiiza, Danstan Kabuuka, Henry Kyobe Bosa, Julius Lutwama, Pontiano Kaleebu, Deogratius Ssemwanga
	hMpxV_Uganda_UVRI-124-MP512_2024_EPI_ISL_19587237_2024-09-24	Uganda Virus Research Institute, MRC/UVRI & LSHTM Uganda Research Unit	Uganda Virus Research Institute, MRC/UVRI & LSHTM Uganda Research Unit	Nicholas Bbosa, Alfred Ssekagiri, Stella E. Nabirye, Hamidah S. Namagembe, Ronald Kiiza, Danstan Kabuuka, Henry Kyobe Bosa, Julius Lutwama, Pontiano Kaleebu, Deogratius Ssemwanga
	hMpxV_Uganda_UVRI-136-MP678_2024_EPI_ISL_19587250_2024-10-19	Uganda Virus Research Institute, MRC/UVRI & LSHTM Uganda Research Unit	Uganda Virus Research Institute, MRC/UVRI & LSHTM Uganda Research Unit	Nicholas Bbosa, Alfred Ssekagiri, Stella E. Nabirye, Hamidah S. Namagembe, Ronald Kiiza, Danstan Kabuuka, Henry Kyobe Bosa, Julius Lutwama, Pontiano Kaleebu, Deogratius Ssemwanga
	hMpxV_Uganda_UVRI-146-MP688_2024_EPI_ISL_19587251_2024-10-19	Uganda Virus Research Institute, MRC/UVRI & LSHTM Uganda Research Unit	Uganda Virus Research Institute, MRC/UVRI & LSHTM Uganda Research Unit	Nicholas Bbosa, Alfred Ssekagiri, Stella E. Nabirye, Hamidah S. Namagembe, Ronald Kiiza, Danstan Kabuuka, Henry Kyobe Bosa, Julius Lutwama, Pontiano Kaleebu, Deogratius Ssemwanga
	hMpxV_Uganda_UVRI-215-MP757_2024_EPI_ISL_19587253_2024-10-18	Uganda Virus Research Institute, MRC/UVRI & LSHTM Uganda Research Unit	Uganda Virus Research Institute, MRC/UVRI & LSHTM Uganda Research Unit	Nicholas Bbosa, Alfred Ssekagiri, Stella E. Nabirye, Hamidah S. Namagembe, Ronald Kiiza, Danstan Kabuuka, Henry Kyobe Bosa, Julius Lutwama, Pontiano Kaleebu, Deogratius Ssemwanga
	hMpxV_Uganda_UVRI-222-MP674_2024_EPI_ISL_19587254_2024-10-19	Uganda Virus Research Institute, MRC/UVRI & LSHTM Uganda Research Unit	Uganda Virus Research Institute, MRC/UVRI & LSHTM Uganda Research Unit	Nicholas Bbosa, Alfred Ssekagiri, Stella E. Nabirye, Hamidah S. Namagembe, Ronald Kiiza, Danstan Kabuuka, Henry Kyobe Bosa, Julius Lutwama, Pontiano Kaleebu, Deogratius Ssemwanga
	hMpxV_Uganda_UVRI-233-MP762_2024_EPI_ISL_19587255_2024-10-24	Uganda Virus Research Institute, MRC/UVRI & LSHTM Uganda Research Unit	Uganda Virus Research Institute, MRC/UVRI & LSHTM Uganda Research Unit	Nicholas Bbosa, Alfred Ssekagiri, Stella E. Nabirye, Hamidah S. Namagembe, Ronald Kiiza, Danstan Kabuuka, Henry Kyobe Bosa, Julius Lutwama, Pontiano Kaleebu, Deogratius Ssemwanga
	hMpxV_Uganda_UVRI-234-MP763_2024_EPI_ISL_19587256_2024-10-21	Uganda Virus Research Institute, MRC/UVRI & LSHTM Uganda Research Unit	Uganda Virus Research Institute, MRC/UVRI & LSHTM Uganda Research Unit	Nicholas Bbosa, Alfred Ssekagiri, Stella E. Nabirye, Hamidah S. Namagembe, Ronald Kiiza, Danstan Kabuuka, Henry Kyobe Bosa, Julius Lutwama, Pontiano Kaleebu, Deogratius Ssemwanga
	hMpxV_Uganda_UVRI-235-MP764_2024_EPI_ISL_19587257_2024-10-21	Uganda Virus Research Institute, MRC/UVRI & LSHTM Uganda Research Unit	Uganda Virus Research Institute, MRC/UVRI & LSHTM Uganda Research Unit	Nicholas Bbosa, Alfred Ssekagiri, Stella E. Nabirye, Hamidah S. Namagembe, Ronald Kiiza, Danstan Kabuuka, Henry Kyobe Bosa, Julius Lutwama, Pontiano Kaleebu, Deogratius Ssemwanga
	hMpxV_Uganda_UVRI-236-MP765_2024_EPI_ISL_19587258_2024-10-24	Uganda Virus Research Institute, MRC/UVRI & LSHTM Uganda Research Unit	Uganda Virus Research Institute, MRC/UVRI & LSHTM Uganda Research Unit	Nicholas Bbosa, Alfred Ssekagiri, Stella E. Nabirye, Hamidah S. Namagembe, Ronald Kiiza, Danstan Kabuuka, Henry Kyobe Bosa, Julius Lutwama, Pontiano Kaleebu, Deogratius Ssemwanga
	hMpxV_Uganda_UVRI-237-MP766_2024_EPI_ISL_19587259_2024-10-25	Uganda Virus Research Institute, MRC/UVRI & LSHTM Uganda Research Unit	Uganda Virus Research Institute, MRC/UVRI & LSHTM Uganda Research Unit	Nicholas Bbosa, Alfred Ssekagiri, Stella E. Nabirye, Hamidah S. Namagembe, Ronald Kiiza, Danstan Kabuuka, Henry Kyobe Bosa, Julius Lutwama, Pontiano Kaleebu, Deogratius Ssemwanga
	hMpxV_Uganda_UVRI-238-MP767_2024_EPI_ISL_19587260_2024-10-27	Uganda Virus Research Institute, MRC/UVRI & LSHTM Uganda Research Unit	Uganda Virus Research Institute, MRC/UVRI & LSHTM Uganda Research Unit	Nicholas Bbosa, Alfred Ssekagiri, Stella E. Nabirye, Hamidah S. Namagembe, Ronald Kiiza, Danstan Kabuuka, Henry Kyobe Bosa, Julius Lutwama, Pontiano Kaleebu, Deogratius Ssemwanga
	hMpxV_Uganda_UVRI-239-MP768_2024_EPI_ISL_19587261_2024-10-25	Uganda Virus Research Institute, MRC/UVRI & LSHTM Uganda Research Unit	Uganda Virus Research Institute, MRC/UVRI & LSHTM Uganda Research Unit	Nicholas Bbosa, Alfred Ssekagiri, Stella E. Nabirye, Hamidah S. Namagembe, Ronald Kiiza, Danstan Kabuuka, Henry Kyobe Bosa, Julius Lutwama, Pontiano Kaleebu, Deogratius Ssemwanga
B	hMpxV_Uganda_UVRI-MP1023_2024_EPI_ISL_19602379_2024-11-08	Uganda Virus Research Institute, MRC/UVRI & LSHTM Uganda Research Unit	Uganda Virus Research Institute, MRC/UVRI & LSHTM Uganda Research Unit	Nicholas Bbosa, Alfred Ssekagiri, Stella E. Nabirye, Hamidah S. Namagembe, Ronald Kiiza, Danstan Kabuuka, Henry Kyobe Bosa, Julius Lutwama, Pontiano Kaleebu, Deogratius Ssemwanga
B	hMpxV_Uganda_UVRI-MP1039_2024_EPI_ISL_19602380_2024-11-22	Uganda Virus Research Institute, MRC/UVRI & LSHTM Uganda Research Unit	Uganda Virus Research Institute, MRC/UVRI & LSHTM Uganda Research Unit	Nicholas Bbosa, Alfred Ssekagiri, Stella E. Nabirye, Hamidah S. Namagembe, Ronald Kiiza, Danstan Kabuuka, Henry Kyobe Bosa, Julius Lutwama, Pontiano Kaleebu, Deogratius Ssemwanga
B	hMpxV_Uganda_UVRI-MP1049_2024_EPI_ISL_19693771_2024-11-13	Uganda Virus Research Institute, MRC/UVRI & LSHTM Uganda Research Unit	Uganda Virus Research Institute, MRC/UVRI & LSHTM Uganda Research Unit	Nicholas Bbosa, Alfred Ssekagiri, Stella E. Nabirye, Hamidah S. Namagembe, Ronald Kiiza, Danstan Kabuuka, Henry Kyobe Bosa, Julius Lutwama, Pontiano Kaleebu, Deogratius Ssemwanga
B	hMpxV_Uganda_UVRI-MP1116_2024_EPI_ISL_19693772_2024-11-15	Uganda Virus Research Institute, MRC/UVRI & LSHTM Uganda Research Unit	Uganda Virus Research Institute, MRC/UVRI & LSHTM Uganda Research Unit	Nicholas Bbosa, Alfred Ssekagiri, Stella E. Nabirye, Hamidah S. Namagembe, Ronald Kiiza, Danstan Kabuuka, Henry Kyobe Bosa, Julius Lutwama, Pontiano Kaleebu, Deogratius Ssemwanga
B	hMpxV_Uganda_UVRI-MP1129_2024_EPI_ISL_19693774_2024-11-15	Uganda Virus Research Institute, MRC/UVRI & LSHTM Uganda Research Unit	Uganda Virus Research Institute, MRC/UVRI & LSHTM Uganda Research Unit	Nicholas Bbosa, Alfred Ssekagiri, Stella E. Nabirye, Hamidah S. Namagembe, Ronald Kiiza, Danstan Kabuuka, Henry Kyobe Bosa, Julius Lutwama, Pontiano Kaleebu, Deogratius Ssemwanga
B	hMpxV_Uganda_UVRI-MP1130_2024_EPI_ISL_19693775_2024-11-15	Uganda Virus Research Institute, MRC/UVRI & LSHTM Uganda Research Unit	Uganda Virus Research Institute, MRC/UVRI & LSHTM Uganda Research Unit	Nicholas Bbosa, Alfred Ssekagiri, Stella E. Nabirye, Hamidah S. Namagembe, Ronald Kiiza, Danstan Kabuuka, Henry Kyobe Bosa, Julius Lutwama, Pontiano Kaleebu, Deogratius Ssemwanga
B	hMpxV_Uganda_UVRI-MP1137_2024_EPI_ISL_19693776_2024-11-15	Uganda Virus Research Institute, MRC/UVRI & LSHTM Uganda Research Unit	Uganda Virus Research Institute, MRC/UVRI & LSHTM Uganda Research Unit	Nicholas Bbosa, Alfred Ssekagiri, Stella E. Nabirye, Hamidah S. Namagembe, Ronald Kiiza, Danstan Kabuuka, Henry Kyobe Bosa, Julius Lutwama, Pontiano Kaleebu, Deogratius Ssemwanga
B	hMpxV_Uganda_UVRI-MP1153_2024_EPI_ISL_19693778_2024-11-20	Uganda Virus Research Institute, MRC/UVRI & LSHTM Uganda Research Unit	Uganda Virus Research Institute, MRC/UVRI & LSHTM Uganda Research Unit	Nicholas Bbosa, Alfred Ssekagiri, Stella E. Nabirye, Hamidah S. Namagembe, Ronald Kiiza, Danstan Kabuuka, Henry Kyobe Bosa, Julius Lutwama, Pontiano Kaleebu, Deogratius Ssemwanga
B	hMpxV_Uganda_UVRI-MP1159_2024_EPI_ISL_19693780_2024-11-20	Uganda Virus Research Institute, MRC/UVRI & LSHTM Uganda Research Unit	Uganda Virus Research Institute, MRC/UVRI & LSHTM Uganda Research Unit	Nicholas Bbosa, Alfred Ssekagiri, Stella E. Nabirye, Hamidah S. Namagembe, Ronald Kiiza, Danstan Kabuuka, Henry Kyobe Bosa, Julius Lutwama, Pontiano Kaleebu, Deogratius Ssemwanga
B	hMpxV_Uganda_UVRI-MP1167_2024_EPI_ISL_19693782_2024-11-20	Uganda Virus Research Institute, MRC/UVRI & LSHTM Uganda Research Unit	Uganda Virus Research Institute, MRC/UVRI & LSHTM Uganda Research Unit	Nicholas Bbosa, Alfred Ssekagiri, Stella E. Nabirye, Hamidah S. Namagembe, Ronald Kiiza, Danstan Kabuuka, Henry Kyobe Bosa, Julius Lutwama, Pontiano Kaleebu, Deogratius Ssemwanga
B	hMpxV_Uganda_UVRI-MP1171_2024_EPI_ISL_19693783_2024-11-21	Uganda Virus Research Institute, MRC/UVRI & LSHTM Uganda Research Unit	Uganda Virus Research Institute, MRC/UVRI & LSHTM Uganda Research Unit	Nicholas Bbosa, Alfred Ssekagiri, Stella E. Nabirye, Hamidah S. Namagembe, Ronald Kiiza, Danstan Kabuuka, Henry Kyobe Bosa, Julius Lutwama, Pontiano Kaleebu, Deogratius Ssemwanga
B	hMpxV_Uganda_UVRI-MP1172_2024_EPI_ISL_19693784_2024-11-21	Uganda Virus Research Institute, MRC/UVRI & LSHTM Uganda Research Unit	Uganda Virus Research Institute, MRC/UVRI & LSHTM Uganda Research Unit	Nicholas Bbosa, Alfred Ssekagiri, Stella E. Nabirye, Hamidah S. Namagembe, Ronald Kiiza, Danstan Kabuuka, Henry Kyobe Bosa, Julius Lutwama, Pontiano Kaleebu, Deogratius Ssemwanga
B	hMpxV_Uganda_UVRI-MP1173_2024_EPI_ISL_19693785_2024-11-21	Uganda Virus Research Institute, MRC/UVRI & LSHTM Uganda Research Unit	Uganda Virus Research Institute, MRC/UVRI & LSHTM Uganda Research Unit	Nicholas Bbosa, Alfred Ssekagiri, Stella E. Nabirye, Hamidah S. Namagembe, Ronald Kiiza, Danstan Kabuuka, Henry Kyobe Bosa, Julius Lutwama, Pontiano Kaleebu, Deogratius Ssemwanga
B	hMpxV_Uganda_UVRI-MP1180_2024_EPI_ISL_19602381_2024-11-22	Uganda Virus Research Institute, MRC/UVRI & LSHTM Uganda Research Unit	Uganda Virus Research Institute, MRC/UVRI & LSHTM Uganda Research Unit	Nicholas Bbosa, Alfred Ssekagiri, Stella E. Nabirye, Hamidah S. Namagembe, Ronald Kiiza, Danstan Kabuuka, Henry Kyobe Bosa, Julius Lutwama, Pontiano Kaleebu, Deogratius Ssemwanga
B	hMpxV_Uganda_UVRI-MP1183_2024_EPI_ISL_19602382_2024-11-22	Uganda Virus Research Institute, MRC/UVRI & LSHTM Uganda Research Unit	Uganda Virus Research Institute, MRC/UVRI & LSHTM Uganda Research Unit	Nicholas Bbosa, Alfred Ssekagiri, Stella E. Nabirye, Hamidah S. Namagembe, Ronald Kiiza, Danstan Kabuuka, Henry Kyobe Bosa, Julius Lutwama, Pontiano Kaleebu, Deogratius Ssemwanga
B	hMpxV_Uganda_UVRI-MP1185_2024_EPI_ISL_19602383_2024-11-22	Uganda Virus Research Institute, MRC/UVRI & LSHTM Uganda Research Unit	Uganda Virus Research Institute, MRC/UVRI & LSHTM Uganda Research Unit	Nicholas Bbosa, Alfred Ssekagiri, Stella E. Nabirye, Hamidah S. Namagembe, Ronald Kiiza, Danstan Kabuuka, Henry Kyobe Bosa, Julius Lutwama, Pontiano Kaleebu, Deogratius Ssemwanga
B	hMpxV_Uganda_UVRI-MP1186_2024_EPI_ISL_19602384_2024-11-22	Uganda Virus Research Institute, MRC/UVRI & LSHTM Uganda Research Unit	Uganda Virus Research Institute, MRC/UVRI & LSHTM Uganda Research Unit	Nicholas Bbosa, Alfred Ssekagiri, Stella E. Nabirye, Hamidah S. Namagembe, Ronald Kiiza, Danstan Kabuuka, Henry Kyobe Bosa, Julius Lutwama, Pontiano Kaleebu, Deogratius Ssemwanga
B	hMpxV_Uganda_UVRI-MP1221_2024_EPI_ISL_19612227_2024-11-26	Uganda Virus Research Institute, MRC/UVRI & LSHTM Uganda Research Unit	Uganda Virus Research Institute, MRC/UVRI & LSHTM Uganda Research Unit	Nicholas Bbosa, Alfred Ssekagiri, Stella E. Nabirye, Hamidah S. Namagembe, Ronald Kiiza, Danstan Kabuuka, Henry Kyobe Bosa, Julius Lutwama, Pontiano Kaleebu, Deogratius Ssemwanga
B	hMpxV_Uganda_UVRI-MP1222_2024_EPI_ISL_19612228_2024-11-27	Uganda Virus Research Institute, MRC/UVRI & LSHTM Uganda Research Unit	Uganda Virus Research Institute, MRC/UVRI & LSHTM Uganda Research Unit	Nicholas Bbosa, Alfred Ssekagiri, Stella E. Nabirye, Hamidah S. Namagembe, Ronald Kiiza, Danstan Kabuuka, Henry Kyobe Bosa, Julius Lutwama, Pontiano Kaleebu, Deogratius Ssemwanga
B	hMpxV_Uganda_UVRI-MP1246_2024_EPI_ISL_19612230_2024-11-29	Uganda Virus Research Institute, MRC/UVRI & LSHTM Uganda Research Unit	Uganda Virus Research Institute, MRC/UVRI & LSHTM Uganda Research Unit	Nicholas Bbosa, Alfred Ssekagiri, Stella E. Nabirye, Hamidah S. Namagembe, Ronald Kiiza, Danstan Kabuuka, Henry Kyobe Bosa, Julius Lutwama, Pontiano Kaleebu, Deogratius Ssemwanga
B	hMpxV_Uganda_UVRI-MP1249_2024_EPI_ISL_19612231_2024-11-30	Uganda Virus Research Institute, MRC/UVRI & LSHTM Uganda Research Unit	Uganda Virus Research Institute, MRC/UVRI & LSHTM Uganda Research Unit	Nicholas Bbosa, Alfred Ssekagiri, Stella E. Nabirye, Hamidah S. Namagembe, Ronald Kiiza, Danstan Kabuuka, Henry Kyobe Bosa, Julius Lutwama, Pontiano Kaleebu, Deogratius Ssemwanga
B	hMpxV_Uganda_UVRI-MP1271_2024_EPI_ISL_19612232_2024-11-30	Uganda Virus Research Institute, MRC/UVRI & LSHTM Uganda Research Unit	Uganda Virus Research Institute, MRC/UVRI & LSHTM Uganda Research Unit	Nicholas Bbosa, Alfred Ssekagiri, Stella E. Nabirye, Hamidah S. Namagembe, Ronald Kiiza, Danstan Kabuuka, Henry Kyobe Bosa, Julius Lutwama, Pontiano Kaleebu, Deogratius Ssemwanga
B	hMpxV_Uganda_UVRI-MP1285_2024_EPI_ISL_19612233_2024-12-01	Uganda Virus Research Institute, MRC/UVRI & LSHTM Uganda Research Unit	Uganda Virus Research Institute, MRC/UVRI & LSHTM Uganda Research Unit	Nicholas Bbosa, Alfred Ssekagiri, Stella E. Nabirye, Hamidah S. Namagembe, Ronald Kiiza, Danstan Kabuuka, Henry Kyobe Bosa, Julius Lutwama, Pontiano Kaleebu, Deogratius Ssemwanga
B	hMpxV_Uganda_UVRI-MP1286_2024_EPI_ISL_19612234_2024-12-01	Uganda Virus Research Institute, MRC/UVRI & LSHTM Uganda Research Unit	Uganda Virus Research Institute, MRC/UVRI & LSHTM Uganda Research Unit	Nicholas Bbosa, Alfred Ssekagiri, Stella E. Nabirye, Hamidah S. Namagembe, Ronald Kiiza, Danstan Kabuuka, Henry Kyobe Bosa, Julius Lutwama, Pontiano Kaleebu, Deogratius Ssemwanga
B	hMpxV_Uganda_UVRI-MP1287_2024_EPI_ISL_19693787_2024-12-04	Uganda Virus Research Institute, MRC/UVRI & LSHTM Uganda Research Unit	Uganda Virus Research Institute, MRC/UVRI & LSHTM Uganda Research Unit	Nicholas Bbosa, Alfred Ssekagiri, Stella E. Nabirye, Hamidah S. Namagembe, Ronald Kiiza, Danstan Kabuuka, Henry Kyobe Bosa, Julius Lutwama, Pontiano Kaleebu, Deogratius Ssemwanga
B	hMpxV_Uganda_UVRI-MP349_2024_EPI_ISL_19587230_2024-09-08	Uganda Virus Research Institute, MRC/UVRI & LSHTM Uganda Research Unit	Uganda Virus Research Institute, MRC/UVRI & LSHTM Uganda Research Unit	Nicholas Bbosa, Alfred Ssekagiri, Stella E. Nabirye, Hamidah S. Namagembe, Ronald Kiiza, Danstan Kabuuka, Henry Kyobe Bosa, Julius Lutwama, Pontiano Kaleebu, Deogratius Ssemwanga
B	hMpxV_Uganda_UVRI-MP350A2_2024_EPI_ISL_19587232_2024-09-08	Uganda Virus Research Institute, MRC/UVRI & LSHTM Uganda Research Unit	Uganda Virus Research Institute, MRC/UVRI & LSHTM Uganda Research Unit	Nicholas Bbosa, Alfred Ssekagiri, Stella E. Nabirye, Hamidah S. Namagembe, Ronald Kiiza, Danstan Kabuuka, Henry Kyobe Bosa, Julius Lutwama, Pontiano Kaleebu, Deogratius Ssemwanga
B	hMpxV_Uganda_UVRI-MP350B_2024_EPI_ISL_19587233_2024-09-08	Uganda Virus Research Institute, MRC/UVRI & LSHTM Uganda Research Unit	Uganda Virus Research Institute, MRC/UVRI & LSHTM Uganda Research Unit	Nicholas Bbosa, Alfred Ssekagiri, Stella E. Nabirye, Hamidah S. Namagembe, Ronald Kiiza, Danstan Kabuuka, Henry Kyobe Bosa, Julius Lutwama, Pontiano Kaleebu, Deogratius Ssemwanga
B	hMpxV_Uganda_UVRI-MP512_2024_EPI_ISL_19587237_2024-09-24	Uganda Virus Research Institute, MRC/UVRI & LSHTM Uganda Research Unit	Uganda Virus Research Institute, MRC/UVRI & LSHTM Uganda Research Unit	Nicholas Bbosa, Alfred Ssekagiri, Stella E. Nabirye, Hamidah S. Namagembe, Ronald Kiiza, Danstan Kabuuka, Henry Kyobe Bosa, Julius Lutwama, Pontiano Kaleebu, Deogratius Ssemwanga
B	hMpxV_Uganda_UVRI-MP538_2024_EPI_ISL_19587264_2024-10	Uganda Virus Research Institute, MRC/UVRI & LSHTM Uganda Research Unit	Uganda Virus Research Institute, MRC/UVRI & LSHTM Uganda Research Unit	Nicholas Bbosa, Alfred Ssekagiri, Stella E. Nabirye, Hamidah S. Namagembe, Ronald Kiiza, Danstan Kabuuka, Henry Kyobe Bosa, Julius Lutwama, Pontiano Kaleebu, Deogratius Ssemwanga
B	hMpxV_Uganda_UVRI-MP558_2024_EPI_ISL_19587265_2024-10-07	Uganda Virus Research Institute, MRC/UVRI & LSHTM Uganda Research Unit	Uganda Virus Research Institute, MRC/UVRI & LSHTM Uganda Research Unit	Nicholas Bbosa, Alfred Ssekagiri, Stella E. Nabirye, Hamidah S. Namagembe, Ronald Kiiza, Danstan Kabuuka, Henry Kyobe Bosa, Julius Lutwama, Pontiano Kaleebu, Deogratius Ssemwanga
B	hMpxV_Uganda_UVRI-MP587_2024_EPI_ISL_19587238_2024-10-14	Uganda Virus Research Institute, MRC/UVRI & LSHTM Uganda Research Unit	Uganda Virus Research Institute, MRC/UVRI & LSHTM Uganda Research Unit	Nicholas Bbosa, Alfred Ssekagiri, Stella E. Nabirye, Hamidah S. Namagembe, Ronald Kiiza, Danstan Kabuuka, Henry Kyobe Bosa, Julius Lutwama, Pontiano Kaleebu, Deogratius Ssemwanga
B	hMpxV_Uganda_UVRI-MP588_2024_EPI_ISL_19587239_2024-10-14	Uganda Virus Research Institute, MRC/UVRI & LSHTM Uganda Research Unit	Uganda Virus Research Institute, MRC/UVRI & LSHTM Uganda Research Unit	Nicholas Bbosa, Alfred Ssekagiri, Stella E. Nabirye, Hamidah S. Namagembe, Ronald Kiiza, Danstan Kabuuka, Henry Kyobe Bosa, Julius Lutwama, Pontiano Kaleebu, Deogratius Ssemwanga
B	hMpxV_Uganda_UVRI-MP619_2024_EPI_ISL_19587240_2024-10-18	Uganda Virus Research Institute, MRC/UVRI & LSHTM Uganda Research Unit	Uganda Virus Research Institute, MRC/UVRI & LSHTM Uganda Research Unit	Nicholas Bbosa, Alfred Ssekagiri, Stella E. Nabirye, Hamidah S. Namagembe, Ronald Kiiza, Danstan Kabuuka, Henry Kyobe Bosa, Julius Lutwama, Pontiano Kaleebu, Deogratius Ssemwanga
B	hMpxV_Uganda_UVRI-MP623_2024_EPI_ISL_19587241_2024-10-21	Uganda Virus Research Institute, MRC/UVRI & LSHTM Uganda Research Unit	Uganda Virus Research Institute, MRC/UVRI & LSHTM Uganda Research Unit	Nicholas Bbosa, Alfred Ssekagiri, Stella E. Nabirye, Hamidah S. Namagembe, Ronald Kiiza, Danstan Kabuuka, Henry Kyobe Bosa, Julius Lutwama, Pontiano Kaleebu, Deogratius Ssemwanga
B	hMpxV_Uganda_UVRI-MP632_2024_EPI_ISL_19587242_2024-10-17	Uganda Virus Research Institute, MRC/UVRI & LSHTM Uganda Research Unit	Uganda Virus Research Institute, MRC/UVRI & LSHTM Uganda Research Unit	Nicholas Bbosa, Alfred Ssekagiri, Stella E. Nabirye, Hamidah S. Namagembe, Ronald Kiiza, Danstan Kabuuka, Henry Kyobe Bosa, Julius Lutwama, Pontiano Kaleebu, Deogratius Ssemwanga
B	hMpxV_Uganda_UVRI-MP636_2024_EPI_ISL_19587243_2024-10-21	Uganda Virus Research Institute, MRC/UVRI & LSHTM Uganda Research Unit	Uganda Virus Research Institute, MRC/UVRI & LSHTM Uganda Research Unit	Nicholas Bbosa, Alfred Ssekagiri, Stella E. Nabirye, Hamidah S. Namagembe, Ronald Kiiza, Danstan Kabuuka, Henry Kyobe Bosa, Julius Lutwama, Pontiano Kaleebu, Deogratius Ssemwanga
B	hMpxV_Uganda_UVRI-MP652_2024_EPI_ISL_19587245_2024-10-21	Uganda Virus Research Institute, MRC/UVRI & LSHTM Uganda Research Unit	Uganda Virus Research Institute, MRC/UVRI & LSHTM Uganda Research Unit	Nicholas Bbosa, Alfred Ssekagiri, Stella E. Nabirye, Hamidah S. Namagembe, Ronald Kiiza, Danstan Kabuuka, Henry Kyobe Bosa, Julius Lutwama, Pontiano Kaleebu, Deogratius Ssemwanga
B	hMpxV_Uganda_UVRI-MP655_2024_EPI_ISL_19587246_2024-10-18	Uganda Virus Research Institute, MRC/UVRI & LSHTM Uganda Research Unit	Uganda Virus Research Institute, MRC/UVRI & LSHTM Uganda Research Unit	Nicholas Bbosa, Alfred Ssekagiri, Stella E. Nabirye, Hamidah S. Namagembe, Ronald Kiiza, Danstan Kabuuka, Henry Kyobe Bosa, Julius Lutwama, Pontiano Kaleebu, Deogratius Ssemwanga
B	hMpxV_Uganda_UVRI-MP659_2024_EPI_ISL_19587247_2024-10-18	Uganda Virus Research Institute, MRC/UVRI & LSHTM Uganda Research Unit	Uganda Virus Research Institute, MRC/UVRI & LSHTM Uganda Research Unit	Nicholas Bbosa, Alfred Ssekagiri, Stella E. Nabirye, Hamidah S. Namagembe, Ronald Kiiza, Danstan Kabuuka, Henry Kyobe Bosa, Julius Lutwama, Pontiano Kaleebu, Deogratius Ssemwanga
B	hMpxV_Uganda_UVRI-MP663_2024_EPI_ISL_19587248_2024-10-21	Uganda Virus Research Institute, MRC/UVRI & LSHTM Uganda Research Unit	Uganda Virus Research Institute, MRC/UVRI & LSHTM Uganda Research Unit	Nicholas Bbosa, Alfred Ssekagiri, Stella E. Nabirye, Hamidah S. Namagembe, Ronald Kiiza, Danstan Kabuuka, Henry Kyobe Bosa, Julius Lutwama, Pontiano Kaleebu, Deogratius Ssemwanga
B	hMpxV_Uganda_UVRI-MP667_2024_EPI_ISL_19587249_2024-10-21	Uganda Virus Research Institute, MRC/UVRI & LSHTM Uganda Research Unit	Uganda Virus Research Institute, MRC/UVRI & LSHTM Uganda Research Unit	Nicholas Bbosa, Alfred Ssekagiri, Stella E. Nabirye, Hamidah S. Namagembe, Ronald Kiiza, Danstan Kabuuka, Henry Kyobe Bosa, Julius Lutwama, Pontiano Kaleebu, Deogratius Ssemwanga
B	hMpxV_Uganda_UVRI-MP674_2024_EPI_ISL_19587254_2024-10-19	Uganda Virus Research Institute, MRC/UVRI & LSHTM Uganda Research Unit	Uganda Virus Research Institute, MRC/UVRI & LSHTM Uganda Research Unit	Nicholas Bbosa, Alfred Ssekagiri, Stella E. Nabirye, Hamidah S. Namagembe, Ronald Kiiza, Danstan Kabuuka, Henry Kyobe Bosa, Julius Lutwama, Pontiano Kaleebu, Deogratius Ssemwanga
B	hMpxV_Uganda_UVRI-MP678_2024_EPI_ISL_19587250_2024-10-19	Uganda Virus Research Institute, MRC/UVRI & LSHTM Uganda Research Unit	Uganda Virus Research Institute, MRC/UVRI & LSHTM Uganda Research Unit	Nicholas Bbosa, Alfred Ssekagiri, Stella E. Nabirye, Hamidah S. Namagembe, Ronald Kiiza, Danstan Kabuuka, Henry Kyobe Bosa, Julius Lutwama, Pontiano Kaleebu, Deogratius Ssemwanga
B	hMpxV_Uganda_UVRI-MP742_2024_EPI_ISL_19587252_2024-10	Uganda Virus Research Institute, MRC/UVRI & LSHTM Uganda Research Unit	Uganda Virus Research Institute, MRC/UVRI & LSHTM Uganda Research Unit	Nicholas Bbosa, Alfred Ssekagiri, Stella E. Nabirye, Hamidah S. Namagembe, Ronald Kiiza, Danstan Kabuuka, Henry Kyobe Bosa, Julius Lutwama, Pontiano Kaleebu, Deogratius Ssemwanga
B	hMpxV_Uganda_UVRI-MP757_2024_EPI_ISL_19587253_2024-10-18	Uganda Virus Research Institute, MRC/UVRI & LSHTM Uganda Research Unit	Uganda Virus Research Institute, MRC/UVRI & LSHTM Uganda Research Unit	Nicholas Bbosa, Alfred Ssekagiri, Stella E. Nabirye, Hamidah S. Namagembe, Ronald Kiiza, Danstan Kabuuka, Henry Kyobe Bosa, Julius Lutwama, Pontiano Kaleebu, Deogratius Ssemwanga
B	hMpxV_Uganda_UVRI-MP765_2024_EPI_ISL_19587258_2024-10-24	Uganda Virus Research Institute, MRC/UVRI & LSHTM Uganda Research Unit	Uganda Virus Research Institute, MRC/UVRI & LSHTM Uganda Research Unit	Nicholas Bbosa, Alfred Ssekagiri, Stella E. Nabirye, Hamidah S. Namagembe, Ronald Kiiza, Danstan Kabuuka, Henry Kyobe Bosa, Julius Lutwama, Pontiano Kaleebu, Deogratius Ssemwanga
B	hMpxV_Uganda_UVRI-MP766_2024_EPI_ISL_19587259_2024-10-25	Uganda Virus Research Institute, MRC/UVRI & LSHTM Uganda Research Unit	Uganda Virus Research Institute, MRC/UVRI & LSHTM Uganda Research Unit	Nicholas Bbosa, Alfred Ssekagiri, Stella E. Nabirye, Hamidah S. Namagembe, Ronald Kiiza, Danstan Kabuuka, Henry Kyobe Bosa, Julius Lutwama, Pontiano Kaleebu, Deogratius Ssemwanga
B	hMpxV_Uganda_UVRI-MP769_2024_EPI_ISL_19587262_2024-10-25	Uganda Virus Research Institute, MRC/UVRI & LSHTM Uganda Research Unit	Uganda Virus Research Institute, MRC/UVRI & LSHTM Uganda Research Unit	Nicholas Bbosa, Alfred Ssekagiri, Stella E. Nabirye, Hamidah S. Namagembe, Ronald Kiiza, Danstan Kabuuka, Henry Kyobe Bosa, Julius Lutwama, Pontiano Kaleebu, Deogratius Ssemwanga
B	hMpxV_Uganda_UVRI-MP770_2024_EPI_ISL_19587263_2024-10-27	Uganda Virus Research Institute, MRC/UVRI & LSHTM Uganda Research Unit	Uganda Virus Research Institute, MRC/UVRI & LSHTM Uganda Research Unit	Nicholas Bbosa, Alfred Ssekagiri, Stella E. Nabirye, Hamidah S. Namagembe, Ronald Kiiza, Danstan Kabuuka, Henry Kyobe Bosa, Julius Lutwama, Pontiano Kaleebu, Deogratius Ssemwanga
B	hMpxV_Uganda_UVRI-MP783_2024_EPI_ISL_19693768_2024-10-30	Uganda Virus Research Institute, MRC/UVRI & LSHTM Uganda Research Unit	Uganda Virus Research Institute, MRC/UVRI & LSHTM Uganda Research Unit	Nicholas Bbosa, Alfred Ssekagiri, Stella E. Nabirye, Hamidah S. Namagembe, Ronald Kiiza, Danstan Kabuuka, Henry Kyobe Bosa, Julius Lutwama, Pontiano Kaleebu, Deogratius Ssemwanga
B	hMpxV_Uganda_UVRI-MP786_2024_EPI_ISL_19693769_2024-11-01	Uganda Virus Research Institute, MRC/UVRI & LSHTM Uganda Research Unit	Uganda Virus Research Institute, MRC/UVRI & LSHTM Uganda Research Unit	Nicholas Bbosa, Alfred Ssekagiri, Stella E. Nabirye, Hamidah S. Namagembe, Ronald Kiiza, Danstan Kabuuka, Henry Kyobe Bosa, Julius Lutwama, Pontiano Kaleebu, Deogratius Ssemwanga
B	hMpxV_Uganda_UVRI-MP787_2024_EPI_ISL_19693770_2024-11-01	Uganda Virus Research Institute, MRC/UVRI & LSHTM Uganda Research Unit	Uganda Virus Research Institute, MRC/UVRI & LSHTM Uganda Research Unit	Nicholas Bbosa, Alfred Ssekagiri, Stella E. Nabirye, Hamidah S. Namagembe, Ronald Kiiza, Danstan Kabuuka, Henry Kyobe Bosa, Julius Lutwama, Pontiano Kaleebu, Deogratius Ssemwanga
B	hMpxV_Uganda_UVRI-MP789_2024_EPI_ISL_19602362_2024-10-30	Uganda Virus Research Institute, MRC/UVRI & LSHTM Uganda Research Unit	Uganda Virus Research Institute, MRC/UVRI & LSHTM Uganda Research Unit	Nicholas Bbosa, Alfred Ssekagiri, Stella E. Nabirye, Hamidah S. Namagembe, Ronald Kiiza, Danstan Kabuuka, Henry Kyobe Bosa, Julius Lutwama, Pontiano Kaleebu, Deogratius Ssemwanga
B	hMpxV_Uganda_UVRI-MP813_2024_EPI_ISL_19602364_2024-11-01	Uganda Virus Research Institute, MRC/UVRI & LSHTM Uganda Research Unit	Uganda Virus Research Institute, MRC/UVRI & LSHTM Uganda Research Unit	Nicholas Bbosa, Alfred Ssekagiri, Stella E. Nabirye, Hamidah S. Namagembe, Ronald Kiiza, Danstan Kabuuka, Henry Kyobe Bosa, Julius Lutwama, Pontiano Kaleebu, Deogratius Ssemwanga
B	hMpxV_Uganda_UVRI-MP818_2024_EPI_ISL_19602367_2024-11-01	Uganda Virus Research Institute, MRC/UVRI & LSHTM Uganda Research Unit	Uganda Virus Research Institute, MRC/UVRI & LSHTM Uganda Research Unit	Nicholas Bbosa, Alfred Ssekagiri, Stella E. Nabirye, Hamidah S. Namagembe, Ronald Kiiza, Danstan Kabuuka, Henry Kyobe Bosa, Julius Lutwama, Pontiano Kaleebu, Deogratius Ssemwanga
B	hMpxV_Uganda_UVRI-MP819_2024_EPI_ISL_19602368_2024-11-01	Uganda Virus Research Institute, MRC/UVRI & LSHTM Uganda Research Unit	Uganda Virus Research Institute, MRC/UVRI & LSHTM Uganda Research Unit	Nicholas Bbosa, Alfred Ssekagiri, Stella E. Nabirye, Hamidah S. Namagembe, Ronald Kiiza, Danstan Kabuuka, Henry Kyobe Bosa, Julius Lutwama, Pontiano Kaleebu, Deogratius Ssemwanga
B	hMpxV_Uganda_UVRI-MP828_2024_EPI_ISL_19602370_2024-10-30	Uganda Virus Research Institute, MRC/UVRI & LSHTM Uganda Research Unit	Uganda Virus Research Institute, MRC/UVRI & LSHTM Uganda Research Unit	Nicholas Bbosa, Alfred Ssekagiri, Stella E. Nabirye, Hamidah S. Namagembe, Ronald Kiiza, Danstan Kabuuka, Henry Kyobe Bosa, Julius Lutwama, Pontiano Kaleebu, Deogratius Ssemwanga
B	hMpxV_Uganda_UVRI-MP859_2024_EPI_ISL_19602372_2024-10-30	Uganda Virus Research Institute, MRC/UVRI & LSHTM Uganda Research Unit	Uganda Virus Research Institute, MRC/UVRI & LSHTM Uganda Research Unit	Nicholas Bbosa, Alfred Ssekagiri, Stella E. Nabirye, Hamidah S. Namagembe, Ronald Kiiza, Danstan Kabuuka, Henry Kyobe Bosa, Julius Lutwama, Pontiano Kaleebu, Deogratius Ssemwanga
B	hMpxV_Uganda_UVRI-MP880_2024_EPI_ISL_19602374_2024-11-04	Uganda Virus Research Institute, MRC/UVRI & LSHTM Uganda Research Unit	Uganda Virus Research Institute, MRC/UVRI & LSHTM Uganda Research Unit	Nicholas Bbosa, Alfred Ssekagiri, Stella E. Nabirye, Hamidah S. Namagembe, Ronald Kiiza, Danstan Kabuuka, Henry Kyobe Bosa, Julius Lutwama, Pontiano Kaleebu, Deogratius Ssemwanga
B	hMpxV_Uganda_UVRI-MP901_2024_EPI_ISL_19602375_2024-11-06	Uganda Virus Research Institute, MRC/UVRI & LSHTM Uganda Research Unit	Uganda Virus Research Institute, MRC/UVRI & LSHTM Uganda Research Unit	Nicholas Bbosa, Alfred Ssekagiri, Stella E. Nabirye, Hamidah S. Namagembe, Ronald Kiiza, Danstan Kabuuka, Henry Kyobe Bosa, Julius Lutwama, Pontiano Kaleebu, Deogratius Ssemwanga
B	hMpxV_Uganda_UVRI-MP903_2024_EPI_ISL_19602376_2024-11-02	Uganda Virus Research Institute, MRC/UVRI & LSHTM Uganda Research Unit	Uganda Virus Research Institute, MRC/UVRI & LSHTM Uganda Research Unit	Nicholas Bbosa, Alfred Ssekagiri, Stella E. Nabirye, Hamidah S. Namagembe, Ronald Kiiza, Danstan Kabuuka, Henry Kyobe Bosa, Julius Lutwama, Pontiano Kaleebu, Deogratius Ssemwanga
B	hMpxV_Uganda_UVRI-MP919_2024_EPI_ISL_19602377_2024-11-06	Uganda Virus Research Institute, MRC/UVRI & LSHTM Uganda Research Unit	Uganda Virus Research Institute, MRC/UVRI & LSHTM Uganda Research Unit	Nicholas Bbosa, Alfred Ssekagiri, Stella E. Nabirye, Hamidah S. Namagembe, Ronald Kiiza, Danstan Kabuuka, Henry Kyobe Bosa, Julius Lutwama, Pontiano Kaleebu, Deogratius Ssemwanga
B	hMpxV_Uganda_UVRI-MP920_2024_EPI_ISL_19602378_2024-11-05	Uganda Virus Research Institute, MRC/UVRI & LSHTM Uganda Research Unit	Uganda Virus Research Institute, MRC/UVRI & LSHTM Uganda Research Unit	Nicholas Bbosa, Alfred Ssekagiri, Stella E. Nabirye, Hamidah S. Namagembe, Ronald Kiiza, Danstan Kabuuka, Henry Kyobe Bosa, Julius Lutwama, Pontiano Kaleebu, Deogratius Ssemwanga
A	JX878407	Please find on https://www.ncbi.nlm.nih.gov/	Please find on https://www.ncbi.nlm.nih.gov/	Please find on https://www.ncbi.nlm.nih.gov/
A	JX878408	Please find on https://www.ncbi.nlm.nih.gov/	Please find on https://www.ncbi.nlm.nih.gov/	Please find on https://www.ncbi.nlm.nih.gov/
A	JX878411	Please find on https://www.ncbi.nlm.nih.gov/	Please find on https://www.ncbi.nlm.nih.gov/	Please find on https://www.ncbi.nlm.nih.gov/
A	JX878415	Please find on https://www.ncbi.nlm.nih.gov/	Please find on https://www.ncbi.nlm.nih.gov/	Please find on https://www.ncbi.nlm.nih.gov/
A	JX878417	Please find on https://www.ncbi.nlm.nih.gov/	Please find on https://www.ncbi.nlm.nih.gov/	Please find on https://www.ncbi.nlm.nih.gov/
A	JX878418	Please find on https://www.ncbi.nlm.nih.gov/	Please find on https://www.ncbi.nlm.nih.gov/	Please find on https://www.ncbi.nlm.nih.gov/
A	JX878424	Please find on https://www.ncbi.nlm.nih.gov/	Please find on https://www.ncbi.nlm.nih.gov/	Please find on https://www.ncbi.nlm.nih.gov/
A	JX878425	Please find on https://www.ncbi.nlm.nih.gov/	Please find on https://www.ncbi.nlm.nih.gov/	Please find on https://www.ncbi.nlm.nih.gov/
A	JX878426	Please find on https://www.ncbi.nlm.nih.gov/	Please find on https://www.ncbi.nlm.nih.gov/	Please find on https://www.ncbi.nlm.nih.gov/
A	JX878427	Please find on https://www.ncbi.nlm.nih.gov/	Please find on https://www.ncbi.nlm.nih.gov/	Please find on https://www.ncbi.nlm.nih.gov/
A	JX878428	Please find on https://www.ncbi.nlm.nih.gov/	Please find on https://www.ncbi.nlm.nih.gov/	Please find on https://www.ncbi.nlm.nih.gov/
A	JX878429	Please find on https://www.ncbi.nlm.nih.gov/	Please find on https://www.ncbi.nlm.nih.gov/	Please find on https://www.ncbi.nlm.nih.gov/
A	KC257460	Please find on https://www.ncbi.nlm.nih.gov/	Please find on https://www.ncbi.nlm.nih.gov/	Please find on https://www.ncbi.nlm.nih.gov/
A	KJ642612	Please find on https://www.ncbi.nlm.nih.gov/	Please find on https://www.ncbi.nlm.nih.gov/	Please find on https://www.ncbi.nlm.nih.gov/
A	KJ642613	Please find on https://www.ncbi.nlm.nih.gov/	Please find on https://www.ncbi.nlm.nih.gov/	Please find on https://www.ncbi.nlm.nih.gov/
A	KJ642615	Please find on https://www.ncbi.nlm.nih.gov/	Please find on https://www.ncbi.nlm.nih.gov/	Please find on https://www.ncbi.nlm.nih.gov/
A	KJ642616	Please find on https://www.ncbi.nlm.nih.gov/	Please find on https://www.ncbi.nlm.nih.gov/	Please find on https://www.ncbi.nlm.nih.gov/
A	KJ642617	Please find on https://www.ncbi.nlm.nih.gov/	Please find on https://www.ncbi.nlm.nih.gov/	Please find on https://www.ncbi.nlm.nih.gov/
A	KJ642619	Please find on https://www.ncbi.nlm.nih.gov/	Please find on https://www.ncbi.nlm.nih.gov/	Please find on https://www.ncbi.nlm.nih.gov/
A	KP849469	Please find on https://www.ncbi.nlm.nih.gov/	Please find on https://www.ncbi.nlm.nih.gov/	Please find on https://www.ncbi.nlm.nih.gov/
A	KP849470	Please find on https://www.ncbi.nlm.nih.gov/	Please find on https://www.ncbi.nlm.nih.gov/	Please find on https://www.ncbi.nlm.nih.gov/
A	KP849471	Please find on https://www.ncbi.nlm.nih.gov/	Please find on https://www.ncbi.nlm.nih.gov/	Please find on https://www.ncbi.nlm.nih.gov/
A	LC760461	Please find on https://www.ncbi.nlm.nih.gov/	Please find on https://www.ncbi.nlm.nih.gov/	Please find on https://www.ncbi.nlm.nih.gov/
A	LC831698	Please find on https://www.ncbi.nlm.nih.gov/	Please find on https://www.ncbi.nlm.nih.gov/	Please find on https://www.ncbi.nlm.nih.gov/
A	MK783028	Please find on https://www.ncbi.nlm.nih.gov/	Please find on https://www.ncbi.nlm.nih.gov/	Please find on https://www.ncbi.nlm.nih.gov/
A	MK783029	Please find on https://www.ncbi.nlm.nih.gov/	Please find on https://www.ncbi.nlm.nih.gov/	Please find on https://www.ncbi.nlm.nih.gov/
A	MK783030	Please find on https://www.ncbi.nlm.nih.gov/	Please find on https://www.ncbi.nlm.nih.gov/	Please find on https://www.ncbi.nlm.nih.gov/
A	MK783031	Please find on https://www.ncbi.nlm.nih.gov/	Please find on https://www.ncbi.nlm.nih.gov/	Please find on https://www.ncbi.nlm.nih.gov/
A	MN346690	Please find on https://www.ncbi.nlm.nih.gov/	Please find on https://www.ncbi.nlm.nih.gov/	Please find on https://www.ncbi.nlm.nih.gov/
A	MN346692	Please find on https://www.ncbi.nlm.nih.gov/	Please find on https://www.ncbi.nlm.nih.gov/	Please find on https://www.ncbi.nlm.nih.gov/
A	MN346694	Please find on https://www.ncbi.nlm.nih.gov/	Please find on https://www.ncbi.nlm.nih.gov/	Please find on https://www.ncbi.nlm.nih.gov/
A	MN346695	Please find on https://www.ncbi.nlm.nih.gov/	Please find on https://www.ncbi.nlm.nih.gov/	Please find on https://www.ncbi.nlm.nih.gov/
A	MN346696	Please find on https://www.ncbi.nlm.nih.gov/	Please find on https://www.ncbi.nlm.nih.gov/	Please find on https://www.ncbi.nlm.nih.gov/
A	MN346699	Please find on https://www.ncbi.nlm.nih.gov/	Please find on https://www.ncbi.nlm.nih.gov/	Please find on https://www.ncbi.nlm.nih.gov/
A	MN346700	Please find on https://www.ncbi.nlm.nih.gov/	Please find on https://www.ncbi.nlm.nih.gov/	Please find on https://www.ncbi.nlm.nih.gov/
A	MN346702	Please find on https://www.ncbi.nlm.nih.gov/	Please find on https://www.ncbi.nlm.nih.gov/	Please find on https://www.ncbi.nlm.nih.gov/
A	MN648051	Please find on https://www.ncbi.nlm.nih.gov/	Please find on https://www.ncbi.nlm.nih.gov/	Please find on https://www.ncbi.nlm.nih.gov/
A	MT903337	Please find on https://www.ncbi.nlm.nih.gov/	Please find on https://www.ncbi.nlm.nih.gov/	Please find on https://www.ncbi.nlm.nih.gov/
A	MT903338	Please find on https://www.ncbi.nlm.nih.gov/	Please find on https://www.ncbi.nlm.nih.gov/	Please find on https://www.ncbi.nlm.nih.gov/
A	MT903339	Please find on https://www.ncbi.nlm.nih.gov/	Please find on https://www.ncbi.nlm.nih.gov/	Please find on https://www.ncbi.nlm.nih.gov/
A	MT903342	Please find on https://www.ncbi.nlm.nih.gov/	Please find on https://www.ncbi.nlm.nih.gov/	Please find on https://www.ncbi.nlm.nih.gov/
A	MT903343	Please find on https://www.ncbi.nlm.nih.gov/	Please find on https://www.ncbi.nlm.nih.gov/	Please find on https://www.ncbi.nlm.nih.gov/
A	MT903344	Please find on https://www.ncbi.nlm.nih.gov/	Please find on https://www.ncbi.nlm.nih.gov/	Please find on https://www.ncbi.nlm.nih.gov/
A	MT903346	Please find on https://www.ncbi.nlm.nih.gov/	Please find on https://www.ncbi.nlm.nih.gov/	Please find on https://www.ncbi.nlm.nih.gov/
A	MT903348	Please find on https://www.ncbi.nlm.nih.gov/	Please find on https://www.ncbi.nlm.nih.gov/	Please find on https://www.ncbi.nlm.nih.gov/
A	ON563414	Please find on https://www.ncbi.nlm.nih.gov/	Please find on https://www.ncbi.nlm.nih.gov/	Please find on https://www.ncbi.nlm.nih.gov/
A	ON619838	Please find on https://www.ncbi.nlm.nih.gov/	Please find on https://www.ncbi.nlm.nih.gov/	Please find on https://www.ncbi.nlm.nih.gov/
A	ON674051	Please find on https://www.ncbi.nlm.nih.gov/	Please find on https://www.ncbi.nlm.nih.gov/	Please find on https://www.ncbi.nlm.nih.gov/
A	ON675438	Please find on https://www.ncbi.nlm.nih.gov/	Please find on https://www.ncbi.nlm.nih.gov/	Please find on https://www.ncbi.nlm.nih.gov/
A	ON676707	Please find on https://www.ncbi.nlm.nih.gov/	Please find on https://www.ncbi.nlm.nih.gov/	Please find on https://www.ncbi.nlm.nih.gov/
A	ON676708	Please find on https://www.ncbi.nlm.nih.gov/	Please find on https://www.ncbi.nlm.nih.gov/	Please find on https://www.ncbi.nlm.nih.gov/
A	ON755039	Please find on https://www.ncbi.nlm.nih.gov/	Please find on https://www.ncbi.nlm.nih.gov/	Please find on https://www.ncbi.nlm.nih.gov/
A	ON782022	Please find on https://www.ncbi.nlm.nih.gov/	Please find on https://www.ncbi.nlm.nih.gov/	Please find on https://www.ncbi.nlm.nih.gov/
A	ON792320	Please find on https://www.ncbi.nlm.nih.gov/	Please find on https://www.ncbi.nlm.nih.gov/	Please find on https://www.ncbi.nlm.nih.gov/
A	ON792322	Please find on https://www.ncbi.nlm.nih.gov/	Please find on https://www.ncbi.nlm.nih.gov/	Please find on https://www.ncbi.nlm.nih.gov/
A	ON918656	Please find on https://www.ncbi.nlm.nih.gov/	Please find on https://www.ncbi.nlm.nih.gov/	Please find on https://www.ncbi.nlm.nih.gov/
A	OP019275	Please find on https://www.ncbi.nlm.nih.gov/	Please find on https://www.ncbi.nlm.nih.gov/	Please find on https://www.ncbi.nlm.nih.gov/
A	OP019277	Please find on https://www.ncbi.nlm.nih.gov/	Please find on https://www.ncbi.nlm.nih.gov/	Please find on https://www.ncbi.nlm.nih.gov/
A	OP150924	Please find on https://www.ncbi.nlm.nih.gov/	Please find on https://www.ncbi.nlm.nih.gov/	Please find on https://www.ncbi.nlm.nih.gov/
A	OP150925	Please find on https://www.ncbi.nlm.nih.gov/	Please find on https://www.ncbi.nlm.nih.gov/	Please find on https://www.ncbi.nlm.nih.gov/
A	OP160532	Please find on https://www.ncbi.nlm.nih.gov/	Please find on https://www.ncbi.nlm.nih.gov/	Please find on https://www.ncbi.nlm.nih.gov/
A	OP279046	Please find on https://www.ncbi.nlm.nih.gov/	Please find on https://www.ncbi.nlm.nih.gov/	Please find on https://www.ncbi.nlm.nih.gov/
A	OP303778	Please find on https://www.ncbi.nlm.nih.gov/	Please find on https://www.ncbi.nlm.nih.gov/	Please find on https://www.ncbi.nlm.nih.gov/
A	OP413718	Please find on https://www.ncbi.nlm.nih.gov/	Please find on https://www.ncbi.nlm.nih.gov/	Please find on https://www.ncbi.nlm.nih.gov/
A	OP415232	Please find on https://www.ncbi.nlm.nih.gov/	Please find on https://www.ncbi.nlm.nih.gov/	Please find on https://www.ncbi.nlm.nih.gov/
A	OP415240	Please find on https://www.ncbi.nlm.nih.gov/	Please find on https://www.ncbi.nlm.nih.gov/	Please find on https://www.ncbi.nlm.nih.gov/
A	OP484696	Please find on https://www.ncbi.nlm.nih.gov/	Please find on https://www.ncbi.nlm.nih.gov/	Please find on https://www.ncbi.nlm.nih.gov/
A	OP535312	Please find on https://www.ncbi.nlm.nih.gov/	Please find on https://www.ncbi.nlm.nih.gov/	Please find on https://www.ncbi.nlm.nih.gov/
A	OP535320	Please find on https://www.ncbi.nlm.nih.gov/	Please find on https://www.ncbi.nlm.nih.gov/	Please find on https://www.ncbi.nlm.nih.gov/
A	OP535322	Please find on https://www.ncbi.nlm.nih.gov/	Please find on https://www.ncbi.nlm.nih.gov/	Please find on https://www.ncbi.nlm.nih.gov/
A	OP535323	Please find on https://www.ncbi.nlm.nih.gov/	Please find on https://www.ncbi.nlm.nih.gov/	Please find on https://www.ncbi.nlm.nih.gov/
A	OP535324	Please find on https://www.ncbi.nlm.nih.gov/	Please find on https://www.ncbi.nlm.nih.gov/	Please find on https://www.ncbi.nlm.nih.gov/
A	OP535325	Please find on https://www.ncbi.nlm.nih.gov/	Please find on https://www.ncbi.nlm.nih.gov/	Please find on https://www.ncbi.nlm.nih.gov/
A	OP535327	Please find on https://www.ncbi.nlm.nih.gov/	Please find on https://www.ncbi.nlm.nih.gov/	Please find on https://www.ncbi.nlm.nih.gov/
A	OP535328	Please find on https://www.ncbi.nlm.nih.gov/	Please find on https://www.ncbi.nlm.nih.gov/	Please find on https://www.ncbi.nlm.nih.gov/
A	OP535329	Please find on https://www.ncbi.nlm.nih.gov/	Please find on https://www.ncbi.nlm.nih.gov/	Please find on https://www.ncbi.nlm.nih.gov/
A	OP535333	Please find on https://www.ncbi.nlm.nih.gov/	Please find on https://www.ncbi.nlm.nih.gov/	Please find on https://www.ncbi.nlm.nih.gov/
A	OP535335	Please find on https://www.ncbi.nlm.nih.gov/	Please find on https://www.ncbi.nlm.nih.gov/	Please find on https://www.ncbi.nlm.nih.gov/
A	OP535336	Please find on https://www.ncbi.nlm.nih.gov/	Please find on https://www.ncbi.nlm.nih.gov/	Please find on https://www.ncbi.nlm.nih.gov/
A	OP535337	Please find on https://www.ncbi.nlm.nih.gov/	Please find on https://www.ncbi.nlm.nih.gov/	Please find on https://www.ncbi.nlm.nih.gov/
A	OP535340	Please find on https://www.ncbi.nlm.nih.gov/	Please find on https://www.ncbi.nlm.nih.gov/	Please find on https://www.ncbi.nlm.nih.gov/
A	OP535341	Please find on https://www.ncbi.nlm.nih.gov/	Please find on https://www.ncbi.nlm.nih.gov/	Please find on https://www.ncbi.nlm.nih.gov/
A	OP594207	Please find on https://www.ncbi.nlm.nih.gov/	Please find on https://www.ncbi.nlm.nih.gov/	Please find on https://www.ncbi.nlm.nih.gov/
A	OP603018	Please find on https://www.ncbi.nlm.nih.gov/	Please find on https://www.ncbi.nlm.nih.gov/	Please find on https://www.ncbi.nlm.nih.gov/
A	OP604519	Please find on https://www.ncbi.nlm.nih.gov/	Please find on https://www.ncbi.nlm.nih.gov/	Please find on https://www.ncbi.nlm.nih.gov/
A	OP604533	Please find on https://www.ncbi.nlm.nih.gov/	Please find on https://www.ncbi.nlm.nih.gov/	Please find on https://www.ncbi.nlm.nih.gov/
A	OP612674	Please find on https://www.ncbi.nlm.nih.gov/	Please find on https://www.ncbi.nlm.nih.gov/	Please find on https://www.ncbi.nlm.nih.gov/
A	OP612678	Please find on https://www.ncbi.nlm.nih.gov/	Please find on https://www.ncbi.nlm.nih.gov/	Please find on https://www.ncbi.nlm.nih.gov/
A	OP612682	Please find on https://www.ncbi.nlm.nih.gov/	Please find on https://www.ncbi.nlm.nih.gov/	Please find on https://www.ncbi.nlm.nih.gov/
A	OP612683	Please find on https://www.ncbi.nlm.nih.gov/	Please find on https://www.ncbi.nlm.nih.gov/	Please find on https://www.ncbi.nlm.nih.gov/
A	OP612684	Please find on https://www.ncbi.nlm.nih.gov/	Please find on https://www.ncbi.nlm.nih.gov/	Please find on https://www.ncbi.nlm.nih.gov/
A	OP612685	Please find on https://www.ncbi.nlm.nih.gov/	Please find on https://www.ncbi.nlm.nih.gov/	Please find on https://www.ncbi.nlm.nih.gov/
A	OP612686	Please find on https://www.ncbi.nlm.nih.gov/	Please find on https://www.ncbi.nlm.nih.gov/	Please find on https://www.ncbi.nlm.nih.gov/
A	OP612688	Please find on https://www.ncbi.nlm.nih.gov/	Please find on https://www.ncbi.nlm.nih.gov/	Please find on https://www.ncbi.nlm.nih.gov/
A	OP612690	Please find on https://www.ncbi.nlm.nih.gov/	Please find on https://www.ncbi.nlm.nih.gov/	Please find on https://www.ncbi.nlm.nih.gov/
A	OP612691	Please find on https://www.ncbi.nlm.nih.gov/	Please find on https://www.ncbi.nlm.nih.gov/	Please find on https://www.ncbi.nlm.nih.gov/
A	OP687949	Please find on https://www.ncbi.nlm.nih.gov/	Please find on https://www.ncbi.nlm.nih.gov/	Please find on https://www.ncbi.nlm.nih.gov/
A	OP881941	Please find on https://www.ncbi.nlm.nih.gov/	Please find on https://www.ncbi.nlm.nih.gov/	Please find on https://www.ncbi.nlm.nih.gov/
A	OQ261694	Please find on https://www.ncbi.nlm.nih.gov/	Please find on https://www.ncbi.nlm.nih.gov/	Please find on https://www.ncbi.nlm.nih.gov/
A	OQ427152	Please find on https://www.ncbi.nlm.nih.gov/	Please find on https://www.ncbi.nlm.nih.gov/	Please find on https://www.ncbi.nlm.nih.gov/
A	OQ451895	Please find on https://www.ncbi.nlm.nih.gov/	Please find on https://www.ncbi.nlm.nih.gov/	Please find on https://www.ncbi.nlm.nih.gov/
A	OQ672580	Please find on https://www.ncbi.nlm.nih.gov/	Please find on https://www.ncbi.nlm.nih.gov/	Please find on https://www.ncbi.nlm.nih.gov/
A	OQ702766	Please find on https://www.ncbi.nlm.nih.gov/	Please find on https://www.ncbi.nlm.nih.gov/	Please find on https://www.ncbi.nlm.nih.gov/
A	OQ702781	Please find on https://www.ncbi.nlm.nih.gov/	Please find on https://www.ncbi.nlm.nih.gov/	Please find on https://www.ncbi.nlm.nih.gov/
A	OQ706781	Please find on https://www.ncbi.nlm.nih.gov/	Please find on https://www.ncbi.nlm.nih.gov/	Please find on https://www.ncbi.nlm.nih.gov/
A	OQ721954	Please find on https://www.ncbi.nlm.nih.gov/	Please find on https://www.ncbi.nlm.nih.gov/	Please find on https://www.ncbi.nlm.nih.gov/
A	OQ729808	Please find on https://www.ncbi.nlm.nih.gov/	Please find on https://www.ncbi.nlm.nih.gov/	Please find on https://www.ncbi.nlm.nih.gov/
A	OR459776	Please find on https://www.ncbi.nlm.nih.gov/	Please find on https://www.ncbi.nlm.nih.gov/	Please find on https://www.ncbi.nlm.nih.gov/
A	OR459777	Please find on https://www.ncbi.nlm.nih.gov/	Please find on https://www.ncbi.nlm.nih.gov/	Please find on https://www.ncbi.nlm.nih.gov/
A	OR464191	Please find on https://www.ncbi.nlm.nih.gov/	Please find on https://www.ncbi.nlm.nih.gov/	Please find on https://www.ncbi.nlm.nih.gov/
A	OR464192	Please find on https://www.ncbi.nlm.nih.gov/	Please find on https://www.ncbi.nlm.nih.gov/	Please find on https://www.ncbi.nlm.nih.gov/
A	OR759145	Please find on https://www.ncbi.nlm.nih.gov/	Please find on https://www.ncbi.nlm.nih.gov/	Please find on https://www.ncbi.nlm.nih.gov/
A	OR785044	Please find on https://www.ncbi.nlm.nih.gov/	Please find on https://www.ncbi.nlm.nih.gov/	Please find on https://www.ncbi.nlm.nih.gov/
A	OR943698	Please find on https://www.ncbi.nlm.nih.gov/	Please find on https://www.ncbi.nlm.nih.gov/	Please find on https://www.ncbi.nlm.nih.gov/
A	OZ235151	Please find on https://www.ncbi.nlm.nih.gov/	Please find on https://www.ncbi.nlm.nih.gov/	Please find on https://www.ncbi.nlm.nih.gov/
A	OZ245037	Please find on https://www.ncbi.nlm.nih.gov/	Please find on https://www.ncbi.nlm.nih.gov/	Please find on https://www.ncbi.nlm.nih.gov/
A	OZ254237	Please find on https://www.ncbi.nlm.nih.gov/	Please find on https://www.ncbi.nlm.nih.gov/	Please find on https://www.ncbi.nlm.nih.gov/
A	OZ254261	Please find on https://www.ncbi.nlm.nih.gov/	Please find on https://www.ncbi.nlm.nih.gov/	Please find on https://www.ncbi.nlm.nih.gov/
A	OZ254271	Please find on https://www.ncbi.nlm.nih.gov/	Please find on https://www.ncbi.nlm.nih.gov/	Please find on https://www.ncbi.nlm.nih.gov/
A	OZ254286	Please find on https://www.ncbi.nlm.nih.gov/	Please find on https://www.ncbi.nlm.nih.gov/	Please find on https://www.ncbi.nlm.nih.gov/
A	OZ254287	Please find on https://www.ncbi.nlm.nih.gov/	Please find on https://www.ncbi.nlm.nih.gov/	Please find on https://www.ncbi.nlm.nih.gov/
A	OZ254294	Please find on https://www.ncbi.nlm.nih.gov/	Please find on https://www.ncbi.nlm.nih.gov/	Please find on https://www.ncbi.nlm.nih.gov/
A	OZ254309	Please find on https://www.ncbi.nlm.nih.gov/	Please find on https://www.ncbi.nlm.nih.gov/	Please find on https://www.ncbi.nlm.nih.gov/
A	OZ254336	Please find on https://www.ncbi.nlm.nih.gov/	Please find on https://www.ncbi.nlm.nih.gov/	Please find on https://www.ncbi.nlm.nih.gov/
A	OZ254340	Please find on https://www.ncbi.nlm.nih.gov/	Please find on https://www.ncbi.nlm.nih.gov/	Please find on https://www.ncbi.nlm.nih.gov/
A	OZ254356	Please find on https://www.ncbi.nlm.nih.gov/	Please find on https://www.ncbi.nlm.nih.gov/	Please find on https://www.ncbi.nlm.nih.gov/
A	OZ254368	Please find on https://www.ncbi.nlm.nih.gov/	Please find on https://www.ncbi.nlm.nih.gov/	Please find on https://www.ncbi.nlm.nih.gov/
A	OZ254382	Please find on https://www.ncbi.nlm.nih.gov/	Please find on https://www.ncbi.nlm.nih.gov/	Please find on https://www.ncbi.nlm.nih.gov/
A	OZ254398	Please find on https://www.ncbi.nlm.nih.gov/	Please find on https://www.ncbi.nlm.nih.gov/	Please find on https://www.ncbi.nlm.nih.gov/
A	OZ254416	Please find on https://www.ncbi.nlm.nih.gov/	Please find on https://www.ncbi.nlm.nih.gov/	Please find on https://www.ncbi.nlm.nih.gov/
A	OZ254419	Please find on https://www.ncbi.nlm.nih.gov/	Please find on https://www.ncbi.nlm.nih.gov/	Please find on https://www.ncbi.nlm.nih.gov/
A	OZ254431	Please find on https://www.ncbi.nlm.nih.gov/	Please find on https://www.ncbi.nlm.nih.gov/	Please find on https://www.ncbi.nlm.nih.gov/
A	OZ254445	Please find on https://www.ncbi.nlm.nih.gov/	Please find on https://www.ncbi.nlm.nih.gov/	Please find on https://www.ncbi.nlm.nih.gov/
A	OZ254460	Please find on https://www.ncbi.nlm.nih.gov/	Please find on https://www.ncbi.nlm.nih.gov/	Please find on https://www.ncbi.nlm.nih.gov/
A	OZ254474	Please find on https://www.ncbi.nlm.nih.gov/	Please find on https://www.ncbi.nlm.nih.gov/	Please find on https://www.ncbi.nlm.nih.gov/
A	OZ254485	Please find on https://www.ncbi.nlm.nih.gov/	Please find on https://www.ncbi.nlm.nih.gov/	Please find on https://www.ncbi.nlm.nih.gov/
A	PP098586	Please find on https://www.ncbi.nlm.nih.gov/	Please find on https://www.ncbi.nlm.nih.gov/	Please find on https://www.ncbi.nlm.nih.gov/
A	PP098595	Please find on https://www.ncbi.nlm.nih.gov/	Please find on https://www.ncbi.nlm.nih.gov/	Please find on https://www.ncbi.nlm.nih.gov/
A	PP601183	Please find on https://www.ncbi.nlm.nih.gov/	Please find on https://www.ncbi.nlm.nih.gov/	Please find on https://www.ncbi.nlm.nih.gov/
A	PP601190	Please find on https://www.ncbi.nlm.nih.gov/	Please find on https://www.ncbi.nlm.nih.gov/	Please find on https://www.ncbi.nlm.nih.gov/
A	PP601195	Please find on https://www.ncbi.nlm.nih.gov/	Please find on https://www.ncbi.nlm.nih.gov/	Please find on https://www.ncbi.nlm.nih.gov/
A	PP601197	Please find on https://www.ncbi.nlm.nih.gov/	Please find on https://www.ncbi.nlm.nih.gov/	Please find on https://www.ncbi.nlm.nih.gov/
A	PP601200	Please find on https://www.ncbi.nlm.nih.gov/	Please find on https://www.ncbi.nlm.nih.gov/	Please find on https://www.ncbi.nlm.nih.gov/
A	PP601207	Please find on https://www.ncbi.nlm.nih.gov/	Please find on https://www.ncbi.nlm.nih.gov/	Please find on https://www.ncbi.nlm.nih.gov/
A	PP601213	Please find on https://www.ncbi.nlm.nih.gov/	Please find on https://www.ncbi.nlm.nih.gov/	Please find on https://www.ncbi.nlm.nih.gov/
A	PP601216	Please find on https://www.ncbi.nlm.nih.gov/	Please find on https://www.ncbi.nlm.nih.gov/	Please find on https://www.ncbi.nlm.nih.gov/
A	PP601218	Please find on https://www.ncbi.nlm.nih.gov/	Please find on https://www.ncbi.nlm.nih.gov/	Please find on https://www.ncbi.nlm.nih.gov/
A	PP601219	Please find on https://www.ncbi.nlm.nih.gov/	Please find on https://www.ncbi.nlm.nih.gov/	Please find on https://www.ncbi.nlm.nih.gov/
A	PP601220	Please find on https://www.ncbi.nlm.nih.gov/	Please find on https://www.ncbi.nlm.nih.gov/	Please find on https://www.ncbi.nlm.nih.gov/
A	PP601222	Please find on https://www.ncbi.nlm.nih.gov/	Please find on https://www.ncbi.nlm.nih.gov/	Please find on https://www.ncbi.nlm.nih.gov/
A	PP601223	Please find on https://www.ncbi.nlm.nih.gov/	Please find on https://www.ncbi.nlm.nih.gov/	Please find on https://www.ncbi.nlm.nih.gov/
A	PP601224	Please find on https://www.ncbi.nlm.nih.gov/	Please find on https://www.ncbi.nlm.nih.gov/	Please find on https://www.ncbi.nlm.nih.gov/
A	PP601225	Please find on https://www.ncbi.nlm.nih.gov/	Please find on https://www.ncbi.nlm.nih.gov/	Please find on https://www.ncbi.nlm.nih.gov/
A	PP601228	Please find on https://www.ncbi.nlm.nih.gov/	Please find on https://www.ncbi.nlm.nih.gov/	Please find on https://www.ncbi.nlm.nih.gov/
A	PP852947	Please find on https://www.ncbi.nlm.nih.gov/	Please find on https://www.ncbi.nlm.nih.gov/	Please find on https://www.ncbi.nlm.nih.gov/
A	PP852952	Please find on https://www.ncbi.nlm.nih.gov/	Please find on https://www.ncbi.nlm.nih.gov/	Please find on https://www.ncbi.nlm.nih.gov/
A	PP852954	Please find on https://www.ncbi.nlm.nih.gov/	Please find on https://www.ncbi.nlm.nih.gov/	Please find on https://www.ncbi.nlm.nih.gov/
A	PP852959	Please find on https://www.ncbi.nlm.nih.gov/	Please find on https://www.ncbi.nlm.nih.gov/	Please find on https://www.ncbi.nlm.nih.gov/
A	PP852963	Please find on https://www.ncbi.nlm.nih.gov/	Please find on https://www.ncbi.nlm.nih.gov/	Please find on https://www.ncbi.nlm.nih.gov/
A	PP852972	Please find on https://www.ncbi.nlm.nih.gov/	Please find on https://www.ncbi.nlm.nih.gov/	Please find on https://www.ncbi.nlm.nih.gov/
A	PP852981	Please find on https://www.ncbi.nlm.nih.gov/	Please find on https://www.ncbi.nlm.nih.gov/	Please find on https://www.ncbi.nlm.nih.gov/
A	PP852992	Please find on https://www.ncbi.nlm.nih.gov/	Please find on https://www.ncbi.nlm.nih.gov/	Please find on https://www.ncbi.nlm.nih.gov/
A	PP853001	Please find on https://www.ncbi.nlm.nih.gov/	Please find on https://www.ncbi.nlm.nih.gov/	Please find on https://www.ncbi.nlm.nih.gov/
A	PP853005	Please find on https://www.ncbi.nlm.nih.gov/	Please find on https://www.ncbi.nlm.nih.gov/	Please find on https://www.ncbi.nlm.nih.gov/
A	PP853027	Please find on https://www.ncbi.nlm.nih.gov/	Please find on https://www.ncbi.nlm.nih.gov/	Please find on https://www.ncbi.nlm.nih.gov/
A	PP853044	Please find on https://www.ncbi.nlm.nih.gov/	Please find on https://www.ncbi.nlm.nih.gov/	Please find on https://www.ncbi.nlm.nih.gov/
A	PP853051	Please find on https://www.ncbi.nlm.nih.gov/	Please find on https://www.ncbi.nlm.nih.gov/	Please find on https://www.ncbi.nlm.nih.gov/
A	PP860025	Please find on https://www.ncbi.nlm.nih.gov/	Please find on https://www.ncbi.nlm.nih.gov/	Please find on https://www.ncbi.nlm.nih.gov/
A	PP860026	Please find on https://www.ncbi.nlm.nih.gov/	Please find on https://www.ncbi.nlm.nih.gov/	Please find on https://www.ncbi.nlm.nih.gov/
A	PP860027	Please find on https://www.ncbi.nlm.nih.gov/	Please find on https://www.ncbi.nlm.nih.gov/	Please find on https://www.ncbi.nlm.nih.gov/
A	PP860029	Please find on https://www.ncbi.nlm.nih.gov/	Please find on https://www.ncbi.nlm.nih.gov/	Please find on https://www.ncbi.nlm.nih.gov/
A	PP860030	Please find on https://www.ncbi.nlm.nih.gov/	Please find on https://www.ncbi.nlm.nih.gov/	Please find on https://www.ncbi.nlm.nih.gov/
A	PQ153126	Please find on https://www.ncbi.nlm.nih.gov/	Please find on https://www.ncbi.nlm.nih.gov/	Please find on https://www.ncbi.nlm.nih.gov/
A	PQ153158	Please find on https://www.ncbi.nlm.nih.gov/	Please find on https://www.ncbi.nlm.nih.gov/	Please find on https://www.ncbi.nlm.nih.gov/
A	PQ178862	Please find on https://www.ncbi.nlm.nih.gov/	Please find on https://www.ncbi.nlm.nih.gov/	Please find on https://www.ncbi.nlm.nih.gov/
B	PQ240043	Please find on https://www.ncbi.nlm.nih.gov/	Please find on https://www.ncbi.nlm.nih.gov/	Please find on https://www.ncbi.nlm.nih.gov/
A	PQ281490	Please find on https://www.ncbi.nlm.nih.gov/	Please find on https://www.ncbi.nlm.nih.gov/	Please find on https://www.ncbi.nlm.nih.gov/
A,B	PQ281491	Please find on https://www.ncbi.nlm.nih.gov/	Please find on https://www.ncbi.nlm.nih.gov/	Please find on https://www.ncbi.nlm.nih.gov/
A	PQ451835	Please find on https://www.ncbi.nlm.nih.gov/	Please find on https://www.ncbi.nlm.nih.gov/	Please find on https://www.ncbi.nlm.nih.gov/
A	PQ451843	Please find on https://www.ncbi.nlm.nih.gov/	Please find on https://www.ncbi.nlm.nih.gov/	Please find on https://www.ncbi.nlm.nih.gov/
A	PQ499044	Please find on https://www.ncbi.nlm.nih.gov/	Please find on https://www.ncbi.nlm.nih.gov/	Please find on https://www.ncbi.nlm.nih.gov/
A	PQ510603	Please find on https://www.ncbi.nlm.nih.gov/	Please find on https://www.ncbi.nlm.nih.gov/	Please find on https://www.ncbi.nlm.nih.gov/
A,B	PQ628240	Please find on https://www.ncbi.nlm.nih.gov/	Please find on https://www.ncbi.nlm.nih.gov/	Please find on https://www.ncbi.nlm.nih.gov/
A,B	PQ662929	Please find on https://www.ncbi.nlm.nih.gov/	Please find on https://www.ncbi.nlm.nih.gov/	Please find on https://www.ncbi.nlm.nih.gov/
A	PQ686921	Please find on https://www.ncbi.nlm.nih.gov/	Please find on https://www.ncbi.nlm.nih.gov/	Please find on https://www.ncbi.nlm.nih.gov/
A	PQ686922	Please find on https://www.ncbi.nlm.nih.gov/	Please find on https://www.ncbi.nlm.nih.gov/	Please find on https://www.ncbi.nlm.nih.gov/
A	PQ686955	Please find on https://www.ncbi.nlm.nih.gov/	Please find on https://www.ncbi.nlm.nih.gov/	Please find on https://www.ncbi.nlm.nih.gov/
A	PQ963869	Please find on https://www.ncbi.nlm.nih.gov/	Please find on https://www.ncbi.nlm.nih.gov/	Please find on https://www.ncbi.nlm.nih.gov/
A	PV002568	Please find on https://www.ncbi.nlm.nih.gov/	Please find on https://www.ncbi.nlm.nih.gov/	Please find on https://www.ncbi.nlm.nih.gov/
A	PV034565	Please find on https://www.ncbi.nlm.nih.gov/	Please find on https://www.ncbi.nlm.nih.gov/	Please find on https://www.ncbi.nlm.nih.gov/
A	PV034567	Please find on https://www.ncbi.nlm.nih.gov/	Please find on https://www.ncbi.nlm.nih.gov/	Please find on https://www.ncbi.nlm.nih.gov/
A	PV294984	Please find on https://www.ncbi.nlm.nih.gov/	Please find on https://www.ncbi.nlm.nih.gov/	Please find on https://www.ncbi.nlm.nih.gov/
A	PV394719	Please find on https://www.ncbi.nlm.nih.gov/	Please find on https://www.ncbi.nlm.nih.gov/	Please find on https://www.ncbi.nlm.nih.gov/
A	PV448277	Please find on https://www.ncbi.nlm.nih.gov/	Please find on https://www.ncbi.nlm.nih.gov/	Please find on https://www.ncbi.nlm.nih.gov/
